# Supplementary material for: Systematic Review of Microorganism Removal Performance by Physiochemical Water Treatment Technologies
Source: Environ Sci Technol. 2025 Mar 28;59(41):21763–75. doi: 10.1021/acs.est.4c03459 (PMC12550808; doi:10.1021/acs.est.4c03459)
Supplement: Supplementary file 2 [file es4c03459_si_002.xlsx]

## Sheet: Sheet 1
paper	Full citation	year	efficacy	class	Target microbe species or specific pathogen	tech	tech2	lrv used
Use of horizontal flow roughing filtration in drinking water	Jafari Dastanaie, A.; Nabi Bidhendi, G. R.; Nasrabadi, T.; Habibi, R.; Hoveidi, H. Use of Horizontal Flow Roughing Filtration in Drinking Water Treatment. Int. J. Environ. Sci. Technol. 2007, 4 (3), 379–382. https://doi.org/10.1007/BF03326297.	2007	Field	bacteria	Fecal coliform	Roughing Filter		1.2
Comparing plain and coagulated horizontal flow roughing filtration for high turbidity water	Khan, Z.; Riaz, M. S.; Qaqzi, I. A. Comparing Plain and Coagulated Horizontal Flow Roughing Filtration for High Turbidity Water. Water Science and Technology: Water Supply 2013, 13 (2), 413–419. https://doi.org/10.2166/ws.2013.005.	2013	Field	bacteria	Total coliform	Roughing Filter		2.2
Comparing plain and coagulated horizontal flow roughing filtration for high turbidity water	Khan, Z.; Riaz, M. S.; Qaqzi, I. A. Comparing Plain and Coagulated Horizontal Flow Roughing Filtration for High Turbidity Water. Water Science and Technology: Water Supply 2013, 13 (2), 413–419. https://doi.org/10.2166/ws.2013.005.	2013	Field	bacteria	Total coliform	Roughing Filter		1.9
Comparing plain and coagulated horizontal flow roughing filtration for high turbidity water	Khan, Z.; Riaz, M. S.; Qaqzi, I. A. Comparing Plain and Coagulated Horizontal Flow Roughing Filtration for High Turbidity Water. Water Science and Technology: Water Supply 2013, 13 (2), 413–419. https://doi.org/10.2166/ws.2013.005.	2013	Field	bacteria	Total coliform	Roughing Filter		1.3
Comparing plain and coagulated horizontal flow roughing filtration for high turbidity water	Khan, Z.; Riaz, M. S.; Qaqzi, I. A. Comparing Plain and Coagulated Horizontal Flow Roughing Filtration for High Turbidity Water. Water Science and Technology: Water Supply 2013, 13 (2), 413–419. https://doi.org/10.2166/ws.2013.005.	2013	Field	bacteria	Total coliform	Roughing Filter		1.2
Comparing plain and coagulated horizontal flow roughing filtration for high turbidity water	Khan, Z.; Riaz, M. S.; Qaqzi, I. A. Comparing Plain and Coagulated Horizontal Flow Roughing Filtration for High Turbidity Water. Water Science and Technology: Water Supply 2013, 13 (2), 413–419. https://doi.org/10.2166/ws.2013.005.	2013	Field	bacteria	Total coliform	Roughing Filter		1.2
Performance of multistage filtration using different filter media against conventional water treatment systems	Ochieng, G. M. M.; Otieno, F. a. O.; Ogada, T. P. M.; Shitote, S. M.; Menzwa, D. M. Performance of Multistage Filtration Using Different Filter Media against Conventional Water Treatment Systems. Water SA 2004, 30 (3), 361–367. https://doi.org/10.4314/wsa.v30i3.5085.	2004	Field	bacteria	Escherichia coli	Roughing Filter		1.1
Performance of multistage filtration using different filter media against conventional water treatment systems	Ochieng, G. M. M.; Otieno, F. a. O.; Ogada, T. P. M.; Shitote, S. M.; Menzwa, D. M. Performance of Multistage Filtration Using Different Filter Media against Conventional Water Treatment Systems. Water SA 2004, 30 (3), 361–367. https://doi.org/10.4314/wsa.v30i3.5085.	2004	Field	bacteria	Escherichia coli	Roughing Filter		1
Performance of multistage filtration using different filter media against conventional water treatment systems	Ochieng, G. M. M.; Otieno, F. a. O.; Ogada, T. P. M.; Shitote, S. M.; Menzwa, D. M. Performance of Multistage Filtration Using Different Filter Media against Conventional Water Treatment Systems. Water SA 2004, 30 (3), 361–367. https://doi.org/10.4314/wsa.v30i3.5085.	2004	Field	bacteria	Escherichia coli	Roughing Filter		1
Performance of multistage filtration using different filter media against conventional water treatment systems	Ochieng, G. M. M.; Otieno, F. a. O.; Ogada, T. P. M.; Shitote, S. M.; Menzwa, D. M. Performance of Multistage Filtration Using Different Filter Media against Conventional Water Treatment Systems. Water SA 2004, 30 (3), 361–367. https://doi.org/10.4314/wsa.v30i3.5085.	2004	Field	bacteria	Total coliform	Roughing Filter		0.9
Performance of multistage filtration using different filter media against conventional water treatment systems	Ochieng, G. M. M.; Otieno, F. a. O.; Ogada, T. P. M.; Shitote, S. M.; Menzwa, D. M. Performance of Multistage Filtration Using Different Filter Media against Conventional Water Treatment Systems. Water SA 2004, 30 (3), 361–367. https://doi.org/10.4314/wsa.v30i3.5085.	2004	Field	bacteria	Total coliform	Roughing Filter		1
Performance of multistage filtration using different filter media against conventional water treatment systems	Ochieng, G. M. M.; Otieno, F. a. O.; Ogada, T. P. M.; Shitote, S. M.; Menzwa, D. M. Performance of Multistage Filtration Using Different Filter Media against Conventional Water Treatment Systems. Water SA 2004, 30 (3), 361–367. https://doi.org/10.4314/wsa.v30i3.5085.	2004	Field	bacteria	Total coliform	Roughing Filter		1
Evalutation of rouging and slow sand filters for water treatment	El-Taweel, G. E.; Ali, G. H. Evaluation of Roughing and Slow Sand Filters for Water Treatment. Water, Air, & Soil Pollution 2000, 8. https://doi.org/10.1023/A:1005252900175	2000	Field	bacteria	Total bacteria count	Roughing Filter		0.537602
Evalutation of rouging and slow sand filters for water treatment	El-Taweel, G. E.; Ali, G. H. Evaluation of Roughing and Slow Sand Filters for Water Treatment. Water, Air, & Soil Pollution 2000, 8. https://doi.org/10.1023/A:1005252900175	2000	Field	bacteria	Total bacteria count	Roughing Filter		0.39794
Evalutation of rouging and slow sand filters for water treatment	El-Taweel, G. E.; Ali, G. H. Evaluation of Roughing and Slow Sand Filters for Water Treatment. Water, Air, & Soil Pollution 2000, 8. https://doi.org/10.1023/A:1005252900175	2000	Field	bacteria	Total coliform	Roughing Filter		0.387216
Evalutation of rouging and slow sand filters for water treatment	El-Taweel, G. E.; Ali, G. H. Evaluation of Roughing and Slow Sand Filters for Water Treatment. Water, Air, & Soil Pollution 2000, 8. https://doi.org/10.1023/A:1005252900175	2000	Field	bacteria	Fecal coliform	Roughing Filter		0.346787
Evalutation of rouging and slow sand filters for water treatment	El-Taweel, G. E.; Ali, G. H. Evaluation of Roughing and Slow Sand Filters for Water Treatment. Water, Air, & Soil Pollution 2000, 8. https://doi.org/10.1023/A:1005252900175	2000	Field	bacteria	Fecal streptococci	Roughing Filter		0.346787
Evalutation of rouging and slow sand filters for water treatment	El-Taweel, G. E.; Ali, G. H. Evaluation of Roughing and Slow Sand Filters for Water Treatment. Water, Air, & Soil Pollution 2000, 8. https://doi.org/10.1023/A:1005252900175	2000	Field	bacteria	Total bacteria count	Roughing Filter		0.337242
Evalutation of rouging and slow sand filters for water treatment	El-Taweel, G. E.; Ali, G. H. Evaluation of Roughing and Slow Sand Filters for Water Treatment. Water, Air, & Soil Pollution 2000, 8. https://doi.org/10.1023/A:1005252900175	2000	Field	bacteria	Total bacteria count	Roughing Filter		0.468521
Evalutation of rouging and slow sand filters for water treatment	El-Taweel, G. E.; Ali, G. H. Evaluation of Roughing and Slow Sand Filters for Water Treatment. Water, Air, & Soil Pollution 2000, 8. https://doi.org/10.1023/A:1005252900175	2000	Field	bacteria	Total coliform	Roughing Filter		0.79588
Evalutation of rouging and slow sand filters for water treatment	El-Taweel, G. E.; Ali, G. H. Evaluation of Roughing and Slow Sand Filters for Water Treatment. Water, Air, & Soil Pollution 2000, 8. https://doi.org/10.1023/A:1005252900175	2000	Field	bacteria	Fecal coliform	Roughing Filter		0.79588
Evalutation of rouging and slow sand filters for water treatment	El-Taweel, G. E.; Ali, G. H. Evaluation of Roughing and Slow Sand Filters for Water Treatment. Water, Air, & Soil Pollution 2000, 8. https://doi.org/10.1023/A:1005252900175	2000	Field	bacteria	Fecal streptococci	Roughing Filter		0.657577
Evalutation of rouging and slow sand filters for water treatment	El-Taweel, G. E.; Ali, G. H. Evaluation of Roughing and Slow Sand Filters for Water Treatment. Water, Air, & Soil Pollution 2000, 8. https://doi.org/10.1023/A:1005252900175	2000	Field	bacteria	Total bacteria count	Roughing Filter		0.657577
Evalutation of rouging and slow sand filters for water treatment	El-Taweel, G. E.; Ali, G. H. Evaluation of Roughing and Slow Sand Filters for Water Treatment. Water, Air, & Soil Pollution 2000, 8. https://doi.org/10.1023/A:1005252900175	2000	Field	bacteria	Total bacteria count	Roughing Filter		0.481486
Evalutation of rouging and slow sand filters for water treatment	El-Taweel, G. E.; Ali, G. H. Evaluation of Roughing and Slow Sand Filters for Water Treatment. Water, Air, & Soil Pollution 2000, 8. https://doi.org/10.1023/A:1005252900175	2000	Field	bacteria	Total coliform	Roughing Filter		0.769551
Evalutation of rouging and slow sand filters for water treatment	El-Taweel, G. E.; Ali, G. H. Evaluation of Roughing and Slow Sand Filters for Water Treatment. Water, Air, & Soil Pollution 2000, 8. https://doi.org/10.1023/A:1005252900175	2000	Field	bacteria	Fecal coliform	Roughing Filter		0.769551
Evalutation of rouging and slow sand filters for water treatment	El-Taweel, G. E.; Ali, G. H. Evaluation of Roughing and Slow Sand Filters for Water Treatment. Water, Air, & Soil Pollution 2000, 8. https://doi.org/10.1023/A:1005252900175	2000	Field	bacteria	Fecal streptococci	Roughing Filter		0.823909
Evalutation of rouging and slow sand filters for water treatment	El-Taweel, G. E.; Ali, G. H. Evaluation of Roughing and Slow Sand Filters for Water Treatment. Water, Air, & Soil Pollution 2000, 8. https://doi.org/10.1023/A:1005252900175	2000	Field	bacteria	Total bacteria count	Roughing Filter		1
Evalutation of rouging and slow sand filters for water treatment	El-Taweel, G. E.; Ali, G. H. Evaluation of Roughing and Slow Sand Filters for Water Treatment. Water, Air, & Soil Pollution 2000, 8. https://doi.org/10.1023/A:1005252900175	2000	Field	bacteria	Total bacteria count	Roughing Filter		1.04576
Evalutation of rouging and slow sand filters for water treatment	El-Taweel, G. E.; Ali, G. H. Evaluation of Roughing and Slow Sand Filters for Water Treatment. Water, Air, & Soil Pollution 2000, 8. https://doi.org/10.1023/A:1005252900175	2000	Field	bacteria	Total coliform	Roughing Filter		1.1549
Evalutation of rouging and slow sand filters for water treatment	El-Taweel, G. E.; Ali, G. H. Evaluation of Roughing and Slow Sand Filters for Water Treatment. Water, Air, & Soil Pollution 2000, 8. https://doi.org/10.1023/A:1005252900175	2000	Field	bacteria	Fecal coliform	Roughing Filter		1.09691
Evalutation of rouging and slow sand filters for water treatment	El-Taweel, G. E.; Ali, G. H. Evaluation of Roughing and Slow Sand Filters for Water Treatment. Water, Air, & Soil Pollution 2000, 8. https://doi.org/10.1023/A:1005252900175	2000	Field	bacteria	Fecal streptococci	Roughing Filter		0.823909
Evalutation of rouging and slow sand filters for water treatment	El-Taweel, G. E.; Ali, G. H. Evaluation of Roughing and Slow Sand Filters for Water Treatment. Water, Air, & Soil Pollution 2000, 8. https://doi.org/10.1023/A:1005252900175	2000	Field	bacteria	Total bacteria count	Roughing Filter		0.49485
Evalutation of rouging and slow sand filters for water treatment	El-Taweel, G. E.; Ali, G. H. Evaluation of Roughing and Slow Sand Filters for Water Treatment. Water, Air, & Soil Pollution 2000, 8. https://doi.org/10.1023/A:1005252900175	2000	Field	bacteria	Total bacteria count	Roughing Filter		0.638272
Evalutation of rouging and slow sand filters for water treatment	El-Taweel, G. E.; Ali, G. H. Evaluation of Roughing and Slow Sand Filters for Water Treatment. Water, Air, & Soil Pollution 2000, 8. https://doi.org/10.1023/A:1005252900175	2000	Field	bacteria	Total coliform	Roughing Filter		0.60206
Evalutation of rouging and slow sand filters for water treatment	El-Taweel, G. E.; Ali, G. H. Evaluation of Roughing and Slow Sand Filters for Water Treatment. Water, Air, & Soil Pollution 2000, 8. https://doi.org/10.1023/A:1005252900175	2000	Field	bacteria	Fecal coliform	Roughing Filter		0.283997
Evalutation of rouging and slow sand filters for water treatment	El-Taweel, G. E.; Ali, G. H. Evaluation of Roughing and Slow Sand Filters for Water Treatment. Water, Air, & Soil Pollution 2000, 8. https://doi.org/10.1023/A:1005252900175	2000	Field	bacteria	Fecal streptococci	Roughing Filter		0.29243
Evalutation of rouging and slow sand filters for water treatment	El-Taweel, G. E.; Ali, G. H. Evaluation of Roughing and Slow Sand Filters for Water Treatment. Water, Air, & Soil Pollution 2000, 8. https://doi.org/10.1023/A:1005252900175	2000	Field	bacteria	Total bacteria count	Roughing Filter		0.677781
Evalutation of rouging and slow sand filters for water treatment	El-Taweel, G. E.; Ali, G. H. Evaluation of Roughing and Slow Sand Filters for Water Treatment. Water, Air, & Soil Pollution 2000, 8. https://doi.org/10.1023/A:1005252900175	2000	Field	bacteria	Total bacteria count	Roughing Filter		1.22185
Evalutation of rouging and slow sand filters for water treatment	El-Taweel, G. E.; Ali, G. H. Evaluation of Roughing and Slow Sand Filters for Water Treatment. Water, Air, & Soil Pollution 2000, 8. https://doi.org/10.1023/A:1005252900175	2000	Field	bacteria	Total coliform	Roughing Filter		1.1549
Evalutation of rouging and slow sand filters for water treatment	El-Taweel, G. E.; Ali, G. H. Evaluation of Roughing and Slow Sand Filters for Water Treatment. Water, Air, & Soil Pollution 2000, 8. https://doi.org/10.1023/A:1005252900175	2000	Field	bacteria	Fecal coliform	Roughing Filter		0.585027
Evalutation of rouging and slow sand filters for water treatment	El-Taweel, G. E.; Ali, G. H. Evaluation of Roughing and Slow Sand Filters for Water Treatment. Water, Air, & Soil Pollution 2000, 8. https://doi.org/10.1023/A:1005252900175	2000	Field	bacteria	Fecal streptococci	Roughing Filter		1.39794
Performance of horizontal-flow roughing filter units under vareid raw water conditions in Kenya	Mushila, C. N.; Ochieng, G. M. M.; Otieno, F. A. O.; Shitote, S. M.; Sitters, C. W. Performance of Horizontal-Flow Roughing Filter Units (HRF) under Varied Raw Water Conditions in Kenya. Journal of Global Resources 2016, 2, 136–144.	2016	Field	bacteria	Total coliform	Roughing Filter		0.2
Study of biological up-flow roughing filters designed for drinking water pretreatment in rural areas: using ceramic media as filter material	Zeng, J.; Chen, S.; Wan, K.; Li, J.; Hu, D.; Zhang, S.; Yu, X. Study of Biological Up-Flow Roughing Filters Designed for Drinking Water Pretreatment in Rural Areas: Using Ceramic Media as Filter Material. Environmental Technology (United Kingdom) 2020, 41 (10), 1256–1265. https://doi.org/10.1080/09593330.2018.1530304.	2020	Field	bacteria	Total bacteria count	Roughing Filter		0.5
Study of biological up-flow roughing filters designed for drinking water pretreatment in rural areas: using ceramic media as filter material	Zeng, J.; Chen, S.; Wan, K.; Li, J.; Hu, D.; Zhang, S.; Yu, X. Study of Biological Up-Flow Roughing Filters Designed for Drinking Water Pretreatment in Rural Areas: Using Ceramic Media as Filter Material. Environmental Technology (United Kingdom) 2020, 41 (10), 1256–1265. https://doi.org/10.1080/09593330.2018.1530304.	2020	Field	bacteria	Total bacteria count	Roughing Filter		0.6
Comparative study of different pre-treatment alternatives	Galvis, G.; Fernandez, J.; Visscher, J. T. Comparative Study of Different Pre-Treatment Alternatives. J Water SRT - Aqua 1993, 42 (6), 337–346.	1993	Field	bacteria	Fecal coliform	Roughing Filter		0.359566
Comparative study of different pre-treatment alternatives	Galvis, G.; Fernandez, J.; Visscher, J. T. Comparative Study of Different Pre-Treatment Alternatives. J Water SRT - Aqua 1993, 42 (6), 337–346.	1993	Field	bacteria	Fecal coliform	Roughing Filter		0.458354
Comparative study of different pre-treatment alternatives	Galvis, G.; Fernandez, J.; Visscher, J. T. Comparative Study of Different Pre-Treatment Alternatives. J Water SRT - Aqua 1993, 42 (6), 337–346.	1993	Field	bacteria	Fecal coliform	Roughing Filter		0.190194
Comparative study of different pre-treatment alternatives	Galvis, G.; Fernandez, J.; Visscher, J. T. Comparative Study of Different Pre-Treatment Alternatives. J Water SRT - Aqua 1993, 42 (6), 337–346.	1993	Field	bacteria	Fecal coliform	Roughing Filter		2.27448
Comparative study of different pre-treatment alternatives	Galvis, G.; Fernandez, J.; Visscher, J. T. Comparative Study of Different Pre-Treatment Alternatives. J Water SRT - Aqua 1993, 42 (6), 337–346.	1993	Field	bacteria	Fecal coliform	Roughing Filter		1.31103
Comparative study of different pre-treatment alternatives	Galvis, G.; Fernandez, J.; Visscher, J. T. Comparative Study of Different Pre-Treatment Alternatives. J Water SRT - Aqua 1993, 42 (6), 337–346.	1993	Field	bacteria	Fecal coliform	Roughing Filter		1.18094
Comparative study of different pre-treatment alternatives	Galvis, G.; Fernandez, J.; Visscher, J. T. Comparative Study of Different Pre-Treatment Alternatives. J Water SRT - Aqua 1993, 42 (6), 337–346.	1993	Field	bacteria	Fecal coliform	Roughing Filter		1.90651
Comparative study of different pre-treatment alternatives	Galvis, G.; Fernandez, J.; Visscher, J. T. Comparative Study of Different Pre-Treatment Alternatives. J Water SRT - Aqua 1993, 42 (6), 337–346.	1993	Field	bacteria	Fecal coliform	Roughing Filter		2.25221
Catchment protection of a multi-functional reservoir	Kors, L. J.; Bosch, A. D. Catchment Protection of a Multi-Functional Reservoir. Journal of Water Supply: Research and Technology - AQUA 1995, 44 (1), 80–84.	1995	Field	virus	Enteroviruses	Storage Reservoir		1.5
Influence of raw water storage on Giardia, Cryptosporidium and nematodes	Bertolucci, G. C.; Gilli, G.; Carraro, E.; Giacosa, D.; Puppo, M. Influence of Raw Water Storage on Giardia, Cryptosporidium and Nematodes. Water Science and Technology 1998, 37 (2), 261–267. https://doi.org/10.2166/wst.1998.0148.	1998	Field	bacteria	Total coliform	Storage Reservoir		2.3
Influence of raw water storage on Giardia, Cryptosporidium and nematodes	Bertolucci, G. C.; Gilli, G.; Carraro, E.; Giacosa, D.; Puppo, M. Influence of Raw Water Storage on Giardia, Cryptosporidium and Nematodes. Water Science and Technology 1998, 37 (2), 261–267. https://doi.org/10.2166/wst.1998.0148.	1998	Field	bacteria	Fecal coliform	Storage Reservoir		3.1
Influence of raw water storage on Giardia, Cryptosporidium and nematodes	Bertolucci, G. C.; Gilli, G.; Carraro, E.; Giacosa, D.; Puppo, M. Influence of Raw Water Storage on Giardia, Cryptosporidium and Nematodes. Water Science and Technology 1998, 37 (2), 261–267. https://doi.org/10.2166/wst.1998.0148.	1998	Field	bacteria	Fecal streptococcus	Storage Reservoir		1.2
Influence of raw water storage on Giardia, Cryptosporidium and nematodes	Bertolucci, G. C.; Gilli, G.; Carraro, E.; Giacosa, D.; Puppo, M. Influence of Raw Water Storage on Giardia, Cryptosporidium and Nematodes. Water Science and Technology 1998, 37 (2), 261–267. https://doi.org/10.2166/wst.1998.0148.	1998	Field	bacteria	Heterotrophic plate count	Storage Reservoir		0.3
Influence of raw water storage on Giardia, Cryptosporidium and nematodes	Bertolucci, G. C.; Gilli, G.; Carraro, E.; Giacosa, D.; Puppo, M. Influence of Raw Water Storage on Giardia, Cryptosporidium and Nematodes. Water Science and Technology 1998, 37 (2), 261–267. https://doi.org/10.2166/wst.1998.0148.	1998	Field	protozoa	Cryptosporidium	Storage Reservoir		1
Influence of raw water storage on Giardia, Cryptosporidium and nematodes	Bertolucci, G. C.; Gilli, G.; Carraro, E.; Giacosa, D.; Puppo, M. Influence of Raw Water Storage on Giardia, Cryptosporidium and Nematodes. Water Science and Technology 1998, 37 (2), 261–267. https://doi.org/10.2166/wst.1998.0148.	1998	Field	protozoa	Giardia	Storage Reservoir		0.5
Main principles of water-quality improvement in reservoirs	Oskam, G. Main Principles of Water Quality Improvements in Reservoirs. Journal of Water Supply: Research and Technology - AQUA 1995, 44 (1), 23–29.	1995	Field	bacteria	Fecal coliform	Storage Reservoir		2.6
Main principles of water-quality improvement in reservoirs	Oskam, G. Main Principles of Water Quality Improvements in Reservoirs. Journal of Water Supply: Research and Technology - AQUA 1995, 44 (1), 23–29.	1995	Field	bacteria	Fecal streptococcus	Storage Reservoir		1.6
Occurrence of Crypotosporidium oocysts and Giardia cysts in the River Meuse and removal in the Biesbosch Reservoirs	Ketelaars, H. A. M.; Medema, G.; van Breemen, L. W. C. A.; van der Kooij, D.; Nobel, P. J.; Nuhn, P. Occurrence of Crypotosporidium Oocysts and Giardia Cysts in the River Meuse and Removal in the Biesbosch Reservoirs. Journal of Water Supply: Research and Technology - AQUA 1995, 44 (1), 108–111.	1995	Field	protozoa	Cryptosporidium	Storage Reservoir		1.4
Occurrence of Crypotosporidium oocysts and Giardia cysts in the River Meuse and removal in the Biesbosch Reservoirs	Ketelaars, H. A. M.; Medema, G.; van Breemen, L. W. C. A.; van der Kooij, D.; Nobel, P. J.; Nuhn, P. Occurrence of Crypotosporidium Oocysts and Giardia Cysts in the River Meuse and Removal in the Biesbosch Reservoirs. Journal of Water Supply: Research and Technology - AQUA 1995, 44 (1), 108–111.	1995	Field	protozoa	Giardia	Storage Reservoir		2.33
Storage of Surface Water in the Netherlands: challenges of the future	Van Breemen, L. W. C. A.; Waals, J. M. J. Storage of Surface Water in the Netherlands: Challenges of the Future. Water Supply 1998, 16 (1/2), 371–385.	1998	Field	bacteria	Escherichia coli	Storage Reservoir		2.2
Storage of Surface Water in the Netherlands: challenges of the future	Van Breemen, L. W. C. A.; Waals, J. M. J. Storage of Surface Water in the Netherlands: Challenges of the Future. Water Supply 1998, 16 (1/2), 371–385.	1998	Field	bacteria	Fecal streptococcus	Storage Reservoir		1.7
Storage of Surface Water in the Netherlands: challenges of the future	Van Breemen, L. W. C. A.; Waals, J. M. J. Storage of Surface Water in the Netherlands: Challenges of the Future. Water Supply 1998, 16 (1/2), 371–385.	1998	Field	protozoa	Cryptosporidium	Storage Reservoir		1.9
Storage of Surface Water in the Netherlands: challenges of the future	Van Breemen, L. W. C. A.; Waals, J. M. J. Storage of Surface Water in the Netherlands: Challenges of the Future. Water Supply 1998, 16 (1/2), 371–385.	1998	Field	protozoa	Giardia	Storage Reservoir		2.4
Storage reservoirs - A first barrier for pathogenic micro-organisms in the Netherlands	Van Breemen, L.; Ketelaars, H. Storage Reservoirs – a First Barrier for Pathogenic Micro-Organisms in the Netherlands.Pdf, 1998. https://doi.org/10.1016/S0273-1223(98)00031-6.	1998	Field	bacteria	Fecal enterococci	Storage Reservoir		0.1
Storage reservoirs - A first barrier for pathogenic micro-organisms in the Netherlands	Van Breemen, L.; Ketelaars, H. Storage Reservoirs – a First Barrier for Pathogenic Micro-Organisms in the Netherlands.Pdf, 1998. https://doi.org/10.1016/S0273-1223(98)00031-6.	1998	Field	bacteria	Fecal enterococci	Storage Reservoir		-0.1
Storage reservoirs - A first barrier for pathogenic micro-organisms in the Netherlands	Van Breemen, L.; Ketelaars, H. Storage Reservoirs – a First Barrier for Pathogenic Micro-Organisms in the Netherlands.Pdf, 1998. https://doi.org/10.1016/S0273-1223(98)00031-6.	1998	Field	bacteria	Fecal enterococci	Storage Reservoir		-0.5
Storage reservoirs - A first barrier for pathogenic micro-organisms in the Netherlands	Van Breemen, L.; Ketelaars, H. Storage Reservoirs – a First Barrier for Pathogenic Micro-Organisms in the Netherlands.Pdf, 1998. https://doi.org/10.1016/S0273-1223(98)00031-6.	1998	Field	bacteria	Escherichia coli	Storage Reservoir		2
Storage reservoirs - A first barrier for pathogenic micro-organisms in the Netherlands	Van Breemen, L.; Ketelaars, H. Storage Reservoirs – a First Barrier for Pathogenic Micro-Organisms in the Netherlands.Pdf, 1998. https://doi.org/10.1016/S0273-1223(98)00031-6.	1998	Field	bacteria	Fecal enterococci	Storage Reservoir		1.8
Storage reservoirs - A first barrier for pathogenic micro-organisms in the Netherlands	Van Breemen, L.; Ketelaars, H. Storage Reservoirs – a First Barrier for Pathogenic Micro-Organisms in the Netherlands.Pdf, 1998. https://doi.org/10.1016/S0273-1223(98)00031-6.	1998	Field	bacteria	Camplyobacter	Storage Reservoir		0.8
Storage reservoirs - A first barrier for pathogenic micro-organisms in the Netherlands	Van Breemen, L.; Ketelaars, H. Storage Reservoirs – a First Barrier for Pathogenic Micro-Organisms in the Netherlands.Pdf, 1998. https://doi.org/10.1016/S0273-1223(98)00031-6.	1998	Field	bacteria	Escherichia coli	Storage Reservoir		1.2
Storage reservoirs - A first barrier for pathogenic micro-organisms in the Netherlands	Van Breemen, L.; Ketelaars, H. Storage Reservoirs – a First Barrier for Pathogenic Micro-Organisms in the Netherlands.Pdf, 1998. https://doi.org/10.1016/S0273-1223(98)00031-6.	1998	Field	bacteria	Fecal enterococci	Storage Reservoir		1.2
Storage reservoirs - A first barrier for pathogenic micro-organisms in the Netherlands	Van Breemen, L.; Ketelaars, H. Storage Reservoirs – a First Barrier for Pathogenic Micro-Organisms in the Netherlands.Pdf, 1998. https://doi.org/10.1016/S0273-1223(98)00031-6.	1998	Field	bacteria	Escherichia coli	Storage Reservoir		2.3
Storage reservoirs - A first barrier for pathogenic micro-organisms in the Netherlands	Van Breemen, L.; Ketelaars, H. Storage Reservoirs – a First Barrier for Pathogenic Micro-Organisms in the Netherlands.Pdf, 1998. https://doi.org/10.1016/S0273-1223(98)00031-6.	1998	Field	bacteria	Escherichia coli	Storage Reservoir		2.3
Storage reservoirs - A first barrier for pathogenic micro-organisms in the Netherlands	Van Breemen, L.; Ketelaars, H. Storage Reservoirs – a First Barrier for Pathogenic Micro-Organisms in the Netherlands.Pdf, 1998. https://doi.org/10.1016/S0273-1223(98)00031-6.	1998	Field	bacteria	Escherichia coli	Storage Reservoir		2.5
Storage reservoirs - A first barrier for pathogenic micro-organisms in the Netherlands	Van Breemen, L.; Ketelaars, H. Storage Reservoirs – a First Barrier for Pathogenic Micro-Organisms in the Netherlands.Pdf, 1998. https://doi.org/10.1016/S0273-1223(98)00031-6.	1998	Field	virus	F specific phages	Storage Reservoir		3.1
Storage reservoirs - A first barrier for pathogenic micro-organisms in the Netherlands	Van Breemen, L.; Ketelaars, H. Storage Reservoirs – a First Barrier for Pathogenic Micro-Organisms in the Netherlands.Pdf, 1998. https://doi.org/10.1016/S0273-1223(98)00031-6.	1998	Field	protozoa	Cryptosporidium	Storage Reservoir		1.3
Storage reservoirs - A first barrier for pathogenic micro-organisms in the Netherlands	Van Breemen, L.; Ketelaars, H. Storage Reservoirs – a First Barrier for Pathogenic Micro-Organisms in the Netherlands.Pdf, 1998. https://doi.org/10.1016/S0273-1223(98)00031-6.	1998	Field	protozoa	Giardia	Storage Reservoir		0.8
Storage reservoirs - A first barrier for pathogenic micro-organisms in the Netherlands	Van Breemen, L.; Ketelaars, H. Storage Reservoirs – a First Barrier for Pathogenic Micro-Organisms in the Netherlands.Pdf, 1998. https://doi.org/10.1016/S0273-1223(98)00031-6.	1998	Field	protozoa	Cryptosporidium	Storage Reservoir		1.4
Storage reservoirs - A first barrier for pathogenic micro-organisms in the Netherlands	Van Breemen, L.; Ketelaars, H. Storage Reservoirs – a First Barrier for Pathogenic Micro-Organisms in the Netherlands.Pdf, 1998. https://doi.org/10.1016/S0273-1223(98)00031-6.	1998	Field	protozoa	Giardia	Storage Reservoir		2.3
Storage reservoirs - A first barrier for pathogenic micro-organisms in the Netherlands	Van Breemen, L.; Ketelaars, H. Storage Reservoirs – a First Barrier for Pathogenic Micro-Organisms in the Netherlands.Pdf, 1998. https://doi.org/10.1016/S0273-1223(98)00031-6.	1998	Field	protozoa	Cryptosporidium	Storage Reservoir		2
Storage reservoirs - A first barrier for pathogenic micro-organisms in the Netherlands	Van Breemen, L.; Ketelaars, H. Storage Reservoirs – a First Barrier for Pathogenic Micro-Organisms in the Netherlands.Pdf, 1998. https://doi.org/10.1016/S0273-1223(98)00031-6.	1998	Field	protozoa	Giardia	Storage Reservoir		2.6
Coagulant residues' influence on virus enumeration as shown in a study on virus removal using aluminum, zirconium and chitosan	Christensen, E.; Myrmel, M. Coagulant Residues’ Influence on Virus Enumeration as Shown in a Study on Virus Removal Using Aluminium, Zirconium and Chitosan. Journal of Water and Health 2018, 16 (4), 600–613. https://doi.org/10.2166/wh.2018.028.	2018	Field	virus	MS2	Clarification	Alum	3.4
Coagulant residues' influence on virus enumeration as shown in a study on virus removal using aluminum, zirconium and chitosan	Christensen, E.; Myrmel, M. Coagulant Residues’ Influence on Virus Enumeration as Shown in a Study on Virus Removal Using Aluminium, Zirconium and Chitosan. Journal of Water and Health 2018, 16 (4), 600–613. https://doi.org/10.2166/wh.2018.028.	2018	Field	virus	HAV	Clarification	Alum	3.1
Coagulant residues' influence on virus enumeration as shown in a study on virus removal using aluminum, zirconium and chitosan	Christensen, E.; Myrmel, M. Coagulant Residues’ Influence on Virus Enumeration as Shown in a Study on Virus Removal Using Aluminium, Zirconium and Chitosan. Journal of Water and Health 2018, 16 (4), 600–613. https://doi.org/10.2166/wh.2018.028.	2018	Field	virus	BNV	Clarification	Alum	1.8
Coagulant residues' influence on virus enumeration as shown in a study on virus removal using aluminum, zirconium and chitosan	Christensen, E.; Myrmel, M. Coagulant Residues’ Influence on Virus Enumeration as Shown in a Study on Virus Removal Using Aluminium, Zirconium and Chitosan. Journal of Water and Health 2018, 16 (4), 600–613. https://doi.org/10.2166/wh.2018.028.	2018	Field	virus	BCoV	Clarification	Alum	3.4
Coagulant residues' influence on virus enumeration as shown in a study on virus removal using aluminum, zirconium and chitosan	Christensen, E.; Myrmel, M. Coagulant Residues’ Influence on Virus Enumeration as Shown in a Study on Virus Removal Using Aluminium, Zirconium and Chitosan. Journal of Water and Health 2018, 16 (4), 600–613. https://doi.org/10.2166/wh.2018.028.	2018	Field	virus	MS2	Clarification	Zr	2.9
Coagulant residues' influence on virus enumeration as shown in a study on virus removal using aluminum, zirconium and chitosan	Christensen, E.; Myrmel, M. Coagulant Residues’ Influence on Virus Enumeration as Shown in a Study on Virus Removal Using Aluminium, Zirconium and Chitosan. Journal of Water and Health 2018, 16 (4), 600–613. https://doi.org/10.2166/wh.2018.028.	2018	Field	virus	HAV	Clarification	Zr	3.1
Coagulant residues' influence on virus enumeration as shown in a study on virus removal using aluminum, zirconium and chitosan	Christensen, E.; Myrmel, M. Coagulant Residues’ Influence on Virus Enumeration as Shown in a Study on Virus Removal Using Aluminium, Zirconium and Chitosan. Journal of Water and Health 2018, 16 (4), 600–613. https://doi.org/10.2166/wh.2018.028.	2018	Field	virus	BNV	Clarification	Zr	1.9
Coagulant residues' influence on virus enumeration as shown in a study on virus removal using aluminum, zirconium and chitosan	Christensen, E.; Myrmel, M. Coagulant Residues’ Influence on Virus Enumeration as Shown in a Study on Virus Removal Using Aluminium, Zirconium and Chitosan. Journal of Water and Health 2018, 16 (4), 600–613. https://doi.org/10.2166/wh.2018.028.	2018	Field	virus	BCoV	Clarification	Zr	3.1
Coagulant residues' influence on virus enumeration as shown in a study on virus removal using aluminum, zirconium and chitosan	Christensen, E.; Myrmel, M. Coagulant Residues’ Influence on Virus Enumeration as Shown in a Study on Virus Removal Using Aluminium, Zirconium and Chitosan. Journal of Water and Health 2018, 16 (4), 600–613. https://doi.org/10.2166/wh.2018.028.	2018	Field	virus	MS2	Clarification	Chit	4
Coagulant residues' influence on virus enumeration as shown in a study on virus removal using aluminum, zirconium and chitosan	Christensen, E.; Myrmel, M. Coagulant Residues’ Influence on Virus Enumeration as Shown in a Study on Virus Removal Using Aluminium, Zirconium and Chitosan. Journal of Water and Health 2018, 16 (4), 600–613. https://doi.org/10.2166/wh.2018.028.	2018	Field	virus	HAV	Clarification	Chit	3.5
Coagulant residues' influence on virus enumeration as shown in a study on virus removal using aluminum, zirconium and chitosan	Christensen, E.; Myrmel, M. Coagulant Residues’ Influence on Virus Enumeration as Shown in a Study on Virus Removal Using Aluminium, Zirconium and Chitosan. Journal of Water and Health 2018, 16 (4), 600–613. https://doi.org/10.2166/wh.2018.028.	2018	Field	virus	BNV	Clarification	Chit	2.9
Coagulant residues' influence on virus enumeration as shown in a study on virus removal using aluminum, zirconium and chitosan	Christensen, E.; Myrmel, M. Coagulant Residues’ Influence on Virus Enumeration as Shown in a Study on Virus Removal Using Aluminium, Zirconium and Chitosan. Journal of Water and Health 2018, 16 (4), 600–613. https://doi.org/10.2166/wh.2018.028.	2018	Field	virus	BCoV	Clarification	Chit	3.4
Coagulant residues' influence on virus enumeration as shown in a study on virus removal using aluminum, zirconium and chitosan	Christensen, E.; Myrmel, M. Coagulant Residues’ Influence on Virus Enumeration as Shown in a Study on Virus Removal Using Aluminium, Zirconium and Chitosan. Journal of Water and Health 2018, 16 (4), 600–613. https://doi.org/10.2166/wh.2018.028.	2018	Field	virus	MS2	Clarification	Alum	3.2
Coagulant residues' influence on virus enumeration as shown in a study on virus removal using aluminum, zirconium and chitosan	Christensen, E.; Myrmel, M. Coagulant Residues’ Influence on Virus Enumeration as Shown in a Study on Virus Removal Using Aluminium, Zirconium and Chitosan. Journal of Water and Health 2018, 16 (4), 600–613. https://doi.org/10.2166/wh.2018.028.	2018	Field	virus	MS2	Clarification	Zr	2.9
Coagulant residues' influence on virus enumeration as shown in a study on virus removal using aluminum, zirconium and chitosan	Christensen, E.; Myrmel, M. Coagulant Residues’ Influence on Virus Enumeration as Shown in a Study on Virus Removal Using Aluminium, Zirconium and Chitosan. Journal of Water and Health 2018, 16 (4), 600–613. https://doi.org/10.2166/wh.2018.028.	2018	Field	virus	MS2	Clarification	Chit	4.1
Coagulant residues' influence on virus enumeration as shown in a study on virus removal using aluminum, zirconium and chitosan	Christensen, E.; Myrmel, M. Coagulant Residues’ Influence on Virus Enumeration as Shown in a Study on Virus Removal Using Aluminium, Zirconium and Chitosan. Journal of Water and Health 2018, 16 (4), 600–613. https://doi.org/10.2166/wh.2018.028.	2018	Field	virus	MS2	Clarification	Alum	1
Coagulant residues' influence on virus enumeration as shown in a study on virus removal using aluminum, zirconium and chitosan	Christensen, E.; Myrmel, M. Coagulant Residues’ Influence on Virus Enumeration as Shown in a Study on Virus Removal Using Aluminium, Zirconium and Chitosan. Journal of Water and Health 2018, 16 (4), 600–613. https://doi.org/10.2166/wh.2018.028.	2018	Field	virus	HAV	Clarification	Alum	1
Coagulant residues' influence on virus enumeration as shown in a study on virus removal using aluminum, zirconium and chitosan	Christensen, E.; Myrmel, M. Coagulant Residues’ Influence on Virus Enumeration as Shown in a Study on Virus Removal Using Aluminium, Zirconium and Chitosan. Journal of Water and Health 2018, 16 (4), 600–613. https://doi.org/10.2166/wh.2018.028.	2018	Field	virus	BNV	Clarification	Alum	0.9
Coagulant residues' influence on virus enumeration as shown in a study on virus removal using aluminum, zirconium and chitosan	Christensen, E.; Myrmel, M. Coagulant Residues’ Influence on Virus Enumeration as Shown in a Study on Virus Removal Using Aluminium, Zirconium and Chitosan. Journal of Water and Health 2018, 16 (4), 600–613. https://doi.org/10.2166/wh.2018.028.	2018	Field	virus	BCoV	Clarification	Alum	1.5
Coagulant residues' influence on virus enumeration as shown in a study on virus removal using aluminum, zirconium and chitosan	Christensen, E.; Myrmel, M. Coagulant Residues’ Influence on Virus Enumeration as Shown in a Study on Virus Removal Using Aluminium, Zirconium and Chitosan. Journal of Water and Health 2018, 16 (4), 600–613. https://doi.org/10.2166/wh.2018.028.	2018	Field	virus	MS2	Clarification	Zr	0.8
Coagulant residues' influence on virus enumeration as shown in a study on virus removal using aluminum, zirconium and chitosan	Christensen, E.; Myrmel, M. Coagulant Residues’ Influence on Virus Enumeration as Shown in a Study on Virus Removal Using Aluminium, Zirconium and Chitosan. Journal of Water and Health 2018, 16 (4), 600–613. https://doi.org/10.2166/wh.2018.028.	2018	Field	virus	HAV	Clarification	Zr	1.1
Coagulant residues' influence on virus enumeration as shown in a study on virus removal using aluminum, zirconium and chitosan	Christensen, E.; Myrmel, M. Coagulant Residues’ Influence on Virus Enumeration as Shown in a Study on Virus Removal Using Aluminium, Zirconium and Chitosan. Journal of Water and Health 2018, 16 (4), 600–613. https://doi.org/10.2166/wh.2018.028.	2018	Field	virus	BNV	Clarification	Zr	0.9
Coagulant residues' influence on virus enumeration as shown in a study on virus removal using aluminum, zirconium and chitosan	Christensen, E.; Myrmel, M. Coagulant Residues’ Influence on Virus Enumeration as Shown in a Study on Virus Removal Using Aluminium, Zirconium and Chitosan. Journal of Water and Health 2018, 16 (4), 600–613. https://doi.org/10.2166/wh.2018.028.	2018	Field	virus	BCoV	Clarification	Zr	1.3
Coagulant residues' influence on virus enumeration as shown in a study on virus removal using aluminum, zirconium and chitosan	Christensen, E.; Myrmel, M. Coagulant Residues’ Influence on Virus Enumeration as Shown in a Study on Virus Removal Using Aluminium, Zirconium and Chitosan. Journal of Water and Health 2018, 16 (4), 600–613. https://doi.org/10.2166/wh.2018.028.	2018	Field	virus	MS2	Clarification	Chit	2.9
Coagulant residues' influence on virus enumeration as shown in a study on virus removal using aluminum, zirconium and chitosan	Christensen, E.; Myrmel, M. Coagulant Residues’ Influence on Virus Enumeration as Shown in a Study on Virus Removal Using Aluminium, Zirconium and Chitosan. Journal of Water and Health 2018, 16 (4), 600–613. https://doi.org/10.2166/wh.2018.028.	2018	Field	virus	HAV	Clarification	Chit	3
Coagulant residues' influence on virus enumeration as shown in a study on virus removal using aluminum, zirconium and chitosan	Christensen, E.; Myrmel, M. Coagulant Residues’ Influence on Virus Enumeration as Shown in a Study on Virus Removal Using Aluminium, Zirconium and Chitosan. Journal of Water and Health 2018, 16 (4), 600–613. https://doi.org/10.2166/wh.2018.028.	2018	Field	virus	BNV	Clarification	Chit	3
Coagulant residues' influence on virus enumeration as shown in a study on virus removal using aluminum, zirconium and chitosan	Christensen, E.; Myrmel, M. Coagulant Residues’ Influence on Virus Enumeration as Shown in a Study on Virus Removal Using Aluminium, Zirconium and Chitosan. Journal of Water and Health 2018, 16 (4), 600–613. https://doi.org/10.2166/wh.2018.028.	2018	Field	virus	BCoV	Clarification	Chit	3.9
Coagulant residues' influence on virus enumeration as shown in a study on virus removal using aluminum, zirconium and chitosan	Christensen, E.; Myrmel, M. Coagulant Residues’ Influence on Virus Enumeration as Shown in a Study on Virus Removal Using Aluminium, Zirconium and Chitosan. Journal of Water and Health 2018, 16 (4), 600–613. https://doi.org/10.2166/wh.2018.028.	2018	Field	virus	MS2	Clarification	Alum	1.4
Coagulant residues' influence on virus enumeration as shown in a study on virus removal using aluminum, zirconium and chitosan	Christensen, E.; Myrmel, M. Coagulant Residues’ Influence on Virus Enumeration as Shown in a Study on Virus Removal Using Aluminium, Zirconium and Chitosan. Journal of Water and Health 2018, 16 (4), 600–613. https://doi.org/10.2166/wh.2018.028.	2018	Field	virus	MS2	Clarification	Zr	1
Coagulant residues' influence on virus enumeration as shown in a study on virus removal using aluminum, zirconium and chitosan	Christensen, E.; Myrmel, M. Coagulant Residues’ Influence on Virus Enumeration as Shown in a Study on Virus Removal Using Aluminium, Zirconium and Chitosan. Journal of Water and Health 2018, 16 (4), 600–613. https://doi.org/10.2166/wh.2018.028.	2018	Field	virus	MS2	Clarification	Chit	3
Control of Cryptosporidium: From reservoirs to clarifiers to filters	Edzwald, J. K.; Kelley, M. B. Control of Cryptosporidium: From Reservoirs to Clarifiers to Filters. Water Sci. Technol. 1998, 37 (2), 1–8. https://doi.org/10.1016/S0273-1223(98)00004-3	1998	Field	protozoa	Cryptosporidium	Clarification	Alum	1.2
Control of Cryptosporidium: From reservoirs to clarifiers to filters	Edzwald, J. K.; Kelley, M. B. Control of Cryptosporidium: From Reservoirs to Clarifiers to Filters. Water Sci. Technol. 1998, 37 (2), 1–8. https://doi.org/10.1016/S0273-1223(98)00004-3	1998	Field	protozoa	Cryptosporidium	Clarification	FeCl	0.8
Control of Cryptosporidium: From reservoirs to clarifiers to filters	Edzwald, J. K.; Kelley, M. B. Control of Cryptosporidium: From Reservoirs to Clarifiers to Filters. Water Sci. Technol. 1998, 37 (2), 1–8. https://doi.org/10.1016/S0273-1223(98)00004-3	1998	Field	protozoa	Cryptosporidium	Clarification	PACl	0.8
Controlling Cryptosporidium oocysts using conventional treatment	Dugan, N. R.; Fox, K. R.; Owens, J. H.; Miltner, R. J. Controlling Cryptosporidium Oocysts Using Conventional Treatment. Journal / American Water Works Association 2001, 93 (12), 64–76	2001	Field	protozoa	Cryptosporidium	Clarification	Alum	-0.16
Controlling Cryptosporidium oocysts using conventional treatment	Dugan, N. R.; Fox, K. R.; Owens, J. H.; Miltner, R. J. Controlling Cryptosporidium Oocysts Using Conventional Treatment. Journal / American Water Works Association 2001, 93 (12), 64–76	2001	Field	protozoa	Cryptosporidium	Clarification	Alum	-0.02
Controlling Cryptosporidium oocysts using conventional treatment	Dugan, N. R.; Fox, K. R.; Owens, J. H.; Miltner, R. J. Controlling Cryptosporidium Oocysts Using Conventional Treatment. Journal / American Water Works Association 2001, 93 (12), 64–76	2001	Field	protozoa	Cryptosporidium	Clarification	Alum	0.26
Controlling Cryptosporidium oocysts using conventional treatment	Dugan, N. R.; Fox, K. R.; Owens, J. H.; Miltner, R. J. Controlling Cryptosporidium Oocysts Using Conventional Treatment. Journal / American Water Works Association 2001, 93 (12), 64–76	2001	Field	protozoa	Cryptosporidium	Clarification	Alum	0.36
Controlling Cryptosporidium oocysts using conventional treatment	Dugan, N. R.; Fox, K. R.; Owens, J. H.; Miltner, R. J. Controlling Cryptosporidium Oocysts Using Conventional Treatment. Journal / American Water Works Association 2001, 93 (12), 64–76	2001	Field	protozoa	Cryptosporidium	Clarification	Alum	0.62
Controlling Cryptosporidium oocysts using conventional treatment	Dugan, N. R.; Fox, K. R.; Owens, J. H.; Miltner, R. J. Controlling Cryptosporidium Oocysts Using Conventional Treatment. Journal / American Water Works Association 2001, 93 (12), 64–76	2001	Field	protozoa	Cryptosporidium	Clarification	Alum	0.79
Controlling Cryptosporidium oocysts using conventional treatment	Dugan, N. R.; Fox, K. R.; Owens, J. H.; Miltner, R. J. Controlling Cryptosporidium Oocysts Using Conventional Treatment. Journal / American Water Works Association 2001, 93 (12), 64–76	2001	Field	protozoa	Cryptosporidium	Clarification	Alum	1.2
Controlling Cryptosporidium oocysts using conventional treatment	Dugan, N. R.; Fox, K. R.; Owens, J. H.; Miltner, R. J. Controlling Cryptosporidium Oocysts Using Conventional Treatment. Journal / American Water Works Association 2001, 93 (12), 64–76	2001	Field	protozoa	Cryptosporidium	Clarification	Alum	1.3
Controlling Cryptosporidium oocysts using conventional treatment	Dugan, N. R.; Fox, K. R.; Owens, J. H.; Miltner, R. J. Controlling Cryptosporidium Oocysts Using Conventional Treatment. Journal / American Water Works Association 2001, 93 (12), 64–76	2001	Field	protozoa	Cryptosporidium	Clarification	Alum	1.4
Controlling Cryptosporidium oocysts using conventional treatment	Dugan, N. R.; Fox, K. R.; Owens, J. H.; Miltner, R. J. Controlling Cryptosporidium Oocysts Using Conventional Treatment. Journal / American Water Works Association 2001, 93 (12), 64–76	2001	Field	protozoa	Cryptosporidium	Clarification	Alum	1.6
Controlling Cryptosporidium oocysts using conventional treatment	Dugan, N. R.; Fox, K. R.; Owens, J. H.; Miltner, R. J. Controlling Cryptosporidium Oocysts Using Conventional Treatment. Journal / American Water Works Association 2001, 93 (12), 64–76	2001	Field	protozoa	Cryptosporidium	Clarification	Alum	1.6
Controlling Cryptosporidium oocysts using conventional treatment	Dugan, N. R.; Fox, K. R.; Owens, J. H.; Miltner, R. J. Controlling Cryptosporidium Oocysts Using Conventional Treatment. Journal / American Water Works Association 2001, 93 (12), 64–76	2001	Field	protozoa	Cryptosporidium	Clarification	Alum	1.8
Controlling Cryptosporidium oocysts using conventional treatment	Dugan, N. R.; Fox, K. R.; Owens, J. H.; Miltner, R. J. Controlling Cryptosporidium Oocysts Using Conventional Treatment. Journal / American Water Works Association 2001, 93 (12), 64–76	2001	Field	protozoa	Cryptosporidium	Clarification	FeCl	0.56
Controlling Cryptosporidium oocysts using conventional treatment	Dugan, N. R.; Fox, K. R.; Owens, J. H.; Miltner, R. J. Controlling Cryptosporidium Oocysts Using Conventional Treatment. Journal / American Water Works Association 2001, 93 (12), 64–76	2001	Field	protozoa	Cryptosporidium	Clarification	FeCl	1.2
Controlling Cryptosporidium oocysts using conventional treatment	Dugan, N. R.; Fox, K. R.; Owens, J. H.; Miltner, R. J. Controlling Cryptosporidium Oocysts Using Conventional Treatment. Journal / American Water Works Association 2001, 93 (12), 64–76	2001	Field	protozoa	Cryptosporidium	Clarification	FeCl	1.3
Controlling Cryptosporidium oocysts using conventional treatment	Dugan, N. R.; Fox, K. R.; Owens, J. H.; Miltner, R. J. Controlling Cryptosporidium Oocysts Using Conventional Treatment. Journal / American Water Works Association 2001, 93 (12), 64–76	2001	Field	protozoa	Cryptosporidium	Clarification	FeCl	1.6
Controlling Cryptosporidium oocysts using conventional treatment	Dugan, N. R.; Fox, K. R.; Owens, J. H.; Miltner, R. J. Controlling Cryptosporidium Oocysts Using Conventional Treatment. Journal / American Water Works Association 2001, 93 (12), 64–76	2001	Field	protozoa	Cryptosporidium	Clarification	Polymer	0.72
Demonstrating the reduction of enteric viruses by drinking water treatment during snowmelt episodes in urban areas	Sylvestre, É.; Prévost, M.; Burnet, J.-B.; Pang, X.; Qiu, Y.; Smeets, P.; Medema, G.; Hachad, M.; Dorner, S. Demonstrating the Reduction of Enteric Viruses by Drinking Water Treatment during Snowmelt Episodes in Urban Areas. Water Research X 2021, 11. https://doi.org/10.1016/j.wroa.2021.100091	2021	Lab	virus	Rotavirus	Clarification	alum and silica sand	0.6
Demonstrating the reduction of enteric viruses by drinking water treatment during snowmelt episodes in urban areas	Sylvestre, É.; Prévost, M.; Burnet, J.-B.; Pang, X.; Qiu, Y.; Smeets, P.; Medema, G.; Hachad, M.; Dorner, S. Demonstrating the Reduction of Enteric Viruses by Drinking Water Treatment during Snowmelt Episodes in Urban Areas. Water Research X 2021, 11. https://doi.org/10.1016/j.wroa.2021.100091	2021	Lab	virus	Rotavirus	Clarification	alum and silica sand	0.4
Demonstrating the reduction of enteric viruses by drinking water treatment during snowmelt episodes in urban areas	Sylvestre, É.; Prévost, M.; Burnet, J.-B.; Pang, X.; Qiu, Y.; Smeets, P.; Medema, G.; Hachad, M.; Dorner, S. Demonstrating the Reduction of Enteric Viruses by Drinking Water Treatment during Snowmelt Episodes in Urban Areas. Water Research X 2021, 11. https://doi.org/10.1016/j.wroa.2021.100091	2021	Lab	virus	Rotavirus	Clarification	alum and silica sand	0.5
Demonstrating the reduction of enteric viruses by drinking water treatment during snowmelt episodes in urban areas	Sylvestre, É.; Prévost, M.; Burnet, J.-B.; Pang, X.; Qiu, Y.; Smeets, P.; Medema, G.; Hachad, M.; Dorner, S. Demonstrating the Reduction of Enteric Viruses by Drinking Water Treatment during Snowmelt Episodes in Urban Areas. Water Research X 2021, 11. https://doi.org/10.1016/j.wroa.2021.100091	2021	Lab	virus	Adenovirus	Clarification	alum and silica sand	0.9
Demonstrating the reduction of enteric viruses by drinking water treatment during snowmelt episodes in urban areas	Sylvestre, É.; Prévost, M.; Burnet, J.-B.; Pang, X.; Qiu, Y.; Smeets, P.; Medema, G.; Hachad, M.; Dorner, S. Demonstrating the Reduction of Enteric Viruses by Drinking Water Treatment during Snowmelt Episodes in Urban Areas. Water Research X 2021, 11. https://doi.org/10.1016/j.wroa.2021.100091	2021	Lab	virus	Adenovirus	Clarification	alum and silica sand	1.3
Demonstrating the reduction of enteric viruses by drinking water treatment during snowmelt episodes in urban areas	Sylvestre, É.; Prévost, M.; Burnet, J.-B.; Pang, X.; Qiu, Y.; Smeets, P.; Medema, G.; Hachad, M.; Dorner, S. Demonstrating the Reduction of Enteric Viruses by Drinking Water Treatment during Snowmelt Episodes in Urban Areas. Water Research X 2021, 11. https://doi.org/10.1016/j.wroa.2021.100091	2021	Lab	virus	Adenovirus	Clarification	alum and silica sand	0.8
Demonstrating the reduction of enteric viruses by drinking water treatment during snowmelt episodes in urban areas	Sylvestre, É.; Prévost, M.; Burnet, J.-B.; Pang, X.; Qiu, Y.; Smeets, P.; Medema, G.; Hachad, M.; Dorner, S. Demonstrating the Reduction of Enteric Viruses by Drinking Water Treatment during Snowmelt Episodes in Urban Areas. Water Research X 2021, 11. https://doi.org/10.1016/j.wroa.2021.100091	2021	Lab	virus	Rotavirus	Clarification	alum and silica sand	0
Demonstrating the reduction of enteric viruses by drinking water treatment during snowmelt episodes in urban areas	Sylvestre, É.; Prévost, M.; Burnet, J.-B.; Pang, X.; Qiu, Y.; Smeets, P.; Medema, G.; Hachad, M.; Dorner, S. Demonstrating the Reduction of Enteric Viruses by Drinking Water Treatment during Snowmelt Episodes in Urban Areas. Water Research X 2021, 11. https://doi.org/10.1016/j.wroa.2021.100091	2021	Lab	virus	Rotavirus	Clarification	alum and silica sand	0.1
Demonstrating the reduction of enteric viruses by drinking water treatment during snowmelt episodes in urban areas	Sylvestre, É.; Prévost, M.; Burnet, J.-B.; Pang, X.; Qiu, Y.; Smeets, P.; Medema, G.; Hachad, M.; Dorner, S. Demonstrating the Reduction of Enteric Viruses by Drinking Water Treatment during Snowmelt Episodes in Urban Areas. Water Research X 2021, 11. https://doi.org/10.1016/j.wroa.2021.100091	2021	Lab	virus	Rotavirus	Clarification	alum and silica sand	0
Demonstrating the reduction of enteric viruses by drinking water treatment during snowmelt episodes in urban areas	Sylvestre, É.; Prévost, M.; Burnet, J.-B.; Pang, X.; Qiu, Y.; Smeets, P.; Medema, G.; Hachad, M.; Dorner, S. Demonstrating the Reduction of Enteric Viruses by Drinking Water Treatment during Snowmelt Episodes in Urban Areas. Water Research X 2021, 11. https://doi.org/10.1016/j.wroa.2021.100091	2021	Lab	virus	Adenovirus	Clarification	alum and silica sand	0.2
Demonstrating the reduction of enteric viruses by drinking water treatment during snowmelt episodes in urban areas	Sylvestre, É.; Prévost, M.; Burnet, J.-B.; Pang, X.; Qiu, Y.; Smeets, P.; Medema, G.; Hachad, M.; Dorner, S. Demonstrating the Reduction of Enteric Viruses by Drinking Water Treatment during Snowmelt Episodes in Urban Areas. Water Research X 2021, 11. https://doi.org/10.1016/j.wroa.2021.100091	2021	Lab	virus	Adenovirus	Clarification	alum and silica sand	1
Demonstrating the reduction of enteric viruses by drinking water treatment during snowmelt episodes in urban areas	Sylvestre, É.; Prévost, M.; Burnet, J.-B.; Pang, X.; Qiu, Y.; Smeets, P.; Medema, G.; Hachad, M.; Dorner, S. Demonstrating the Reduction of Enteric Viruses by Drinking Water Treatment during Snowmelt Episodes in Urban Areas. Water Research X 2021, 11. https://doi.org/10.1016/j.wroa.2021.100091	2021	Lab	virus	Adenovirus	Clarification	alum and silica sand	0.8
Demonstrating the reduction of enteric viruses by drinking water treatment during snowmelt episodes in urban areas	Sylvestre, É.; Prévost, M.; Burnet, J.-B.; Pang, X.; Qiu, Y.; Smeets, P.; Medema, G.; Hachad, M.; Dorner, S. Demonstrating the Reduction of Enteric Viruses by Drinking Water Treatment during Snowmelt Episodes in Urban Areas. Water Research X 2021, 11. https://doi.org/10.1016/j.wroa.2021.100091	2021	Lab	virus	Rotavirus	Clarification	alum, PASS-10, CPAM, silica sand	0.7
Demonstrating the reduction of enteric viruses by drinking water treatment during snowmelt episodes in urban areas	Sylvestre, É.; Prévost, M.; Burnet, J.-B.; Pang, X.; Qiu, Y.; Smeets, P.; Medema, G.; Hachad, M.; Dorner, S. Demonstrating the Reduction of Enteric Viruses by Drinking Water Treatment during Snowmelt Episodes in Urban Areas. Water Research X 2021, 11. https://doi.org/10.1016/j.wroa.2021.100091	2021	Lab	virus	Rotavirus	Clarification	alum, PASS-10, CPAM, silica sand	1
Demonstrating the reduction of enteric viruses by drinking water treatment during snowmelt episodes in urban areas	Sylvestre, É.; Prévost, M.; Burnet, J.-B.; Pang, X.; Qiu, Y.; Smeets, P.; Medema, G.; Hachad, M.; Dorner, S. Demonstrating the Reduction of Enteric Viruses by Drinking Water Treatment during Snowmelt Episodes in Urban Areas. Water Research X 2021, 11. https://doi.org/10.1016/j.wroa.2021.100091	2021	Lab	virus	Rotavirus	Clarification	alum, PASS-10, CPAM, silica sand	1.3
Demonstrating the reduction of enteric viruses by drinking water treatment during snowmelt episodes in urban areas	Sylvestre, É.; Prévost, M.; Burnet, J.-B.; Pang, X.; Qiu, Y.; Smeets, P.; Medema, G.; Hachad, M.; Dorner, S. Demonstrating the Reduction of Enteric Viruses by Drinking Water Treatment during Snowmelt Episodes in Urban Areas. Water Research X 2021, 11. https://doi.org/10.1016/j.wroa.2021.100091	2021	Lab	virus	Rotavirus	Clarification	alum, PASS-10, CPAM, silica sand	0.9
Demonstrating the reduction of enteric viruses by drinking water treatment during snowmelt episodes in urban areas	Sylvestre, É.; Prévost, M.; Burnet, J.-B.; Pang, X.; Qiu, Y.; Smeets, P.; Medema, G.; Hachad, M.; Dorner, S. Demonstrating the Reduction of Enteric Viruses by Drinking Water Treatment during Snowmelt Episodes in Urban Areas. Water Research X 2021, 11. https://doi.org/10.1016/j.wroa.2021.100091	2021	Lab	virus	Adenovirus	Clarification	alum, PASS-10, CPAM, silica sand	1.1
Demonstrating the reduction of enteric viruses by drinking water treatment during snowmelt episodes in urban areas	Sylvestre, É.; Prévost, M.; Burnet, J.-B.; Pang, X.; Qiu, Y.; Smeets, P.; Medema, G.; Hachad, M.; Dorner, S. Demonstrating the Reduction of Enteric Viruses by Drinking Water Treatment during Snowmelt Episodes in Urban Areas. Water Research X 2021, 11. https://doi.org/10.1016/j.wroa.2021.100091	2021	Lab	virus	Adenovirus	Clarification	alum, PASS-10, CPAM, silica sand	1.2
Demonstrating the reduction of enteric viruses by drinking water treatment during snowmelt episodes in urban areas	Sylvestre, É.; Prévost, M.; Burnet, J.-B.; Pang, X.; Qiu, Y.; Smeets, P.; Medema, G.; Hachad, M.; Dorner, S. Demonstrating the Reduction of Enteric Viruses by Drinking Water Treatment during Snowmelt Episodes in Urban Areas. Water Research X 2021, 11. https://doi.org/10.1016/j.wroa.2021.100091	2021	Lab	virus	Adenovirus	Clarification	alum, PASS-10, CPAM, silica sand	1.4
Demonstrating the reduction of enteric viruses by drinking water treatment during snowmelt episodes in urban areas	Sylvestre, É.; Prévost, M.; Burnet, J.-B.; Pang, X.; Qiu, Y.; Smeets, P.; Medema, G.; Hachad, M.; Dorner, S. Demonstrating the Reduction of Enteric Viruses by Drinking Water Treatment during Snowmelt Episodes in Urban Areas. Water Research X 2021, 11. https://doi.org/10.1016/j.wroa.2021.100091	2021	Lab	virus	Adenovirus	Clarification	alum, PASS-10, CPAM, silica sand	1.2
Demonstrating the reduction of enteric viruses by drinking water treatment during snowmelt episodes in urban areas	Sylvestre, É.; Prévost, M.; Burnet, J.-B.; Pang, X.; Qiu, Y.; Smeets, P.; Medema, G.; Hachad, M.; Dorner, S. Demonstrating the Reduction of Enteric Viruses by Drinking Water Treatment during Snowmelt Episodes in Urban Areas. Water Research X 2021, 11. https://doi.org/10.1016/j.wroa.2021.100091	2021	Lab	virus	Norovirus	Clarification	alum, PASS-10, CPAM, silica sand	0.7
Demonstrating the reduction of enteric viruses by drinking water treatment during snowmelt episodes in urban areas	Sylvestre, É.; Prévost, M.; Burnet, J.-B.; Pang, X.; Qiu, Y.; Smeets, P.; Medema, G.; Hachad, M.; Dorner, S. Demonstrating the Reduction of Enteric Viruses by Drinking Water Treatment during Snowmelt Episodes in Urban Areas. Water Research X 2021, 11. https://doi.org/10.1016/j.wroa.2021.100091	2021	Lab	virus	Norovirus	Clarification	alum, PASS-10, CPAM, silica sand	2.1
Demonstrating the reduction of enteric viruses by drinking water treatment during snowmelt episodes in urban areas	Sylvestre, É.; Prévost, M.; Burnet, J.-B.; Pang, X.; Qiu, Y.; Smeets, P.; Medema, G.; Hachad, M.; Dorner, S. Demonstrating the Reduction of Enteric Viruses by Drinking Water Treatment during Snowmelt Episodes in Urban Areas. Water Research X 2021, 11. https://doi.org/10.1016/j.wroa.2021.100091	2021	Lab	virus	Norovirus	Clarification	alum, PASS-10, CPAM, silica sand	2.5
Demonstrating the reduction of enteric viruses by drinking water treatment during snowmelt episodes in urban areas	Sylvestre, É.; Prévost, M.; Burnet, J.-B.; Pang, X.; Qiu, Y.; Smeets, P.; Medema, G.; Hachad, M.; Dorner, S. Demonstrating the Reduction of Enteric Viruses by Drinking Water Treatment during Snowmelt Episodes in Urban Areas. Water Research X 2021, 11. https://doi.org/10.1016/j.wroa.2021.100091	2021	Lab	virus	Norovirus	Clarification	alum, PASS-10, CPAM, silica sand	1.2
Demonstrating the reduction of enteric viruses by drinking water treatment during snowmelt episodes in urban areas	Sylvestre, É.; Prévost, M.; Burnet, J.-B.; Pang, X.; Qiu, Y.; Smeets, P.; Medema, G.; Hachad, M.; Dorner, S. Demonstrating the Reduction of Enteric Viruses by Drinking Water Treatment during Snowmelt Episodes in Urban Areas. Water Research X 2021, 11. https://doi.org/10.1016/j.wroa.2021.100091	2021	Lab	virus	JC virus	Clarification	alum, PASS-10, CPAM, silica sand	1.7
Demonstrating the reduction of enteric viruses by drinking water treatment during snowmelt episodes in urban areas	Sylvestre, É.; Prévost, M.; Burnet, J.-B.; Pang, X.; Qiu, Y.; Smeets, P.; Medema, G.; Hachad, M.; Dorner, S. Demonstrating the Reduction of Enteric Viruses by Drinking Water Treatment during Snowmelt Episodes in Urban Areas. Water Research X 2021, 11. https://doi.org/10.1016/j.wroa.2021.100091	2021	Lab	virus	JC virus	Clarification	alum, PASS-10, CPAM, silica sand	2.5
Demonstrating the reduction of enteric viruses by drinking water treatment during snowmelt episodes in urban areas	Sylvestre, É.; Prévost, M.; Burnet, J.-B.; Pang, X.; Qiu, Y.; Smeets, P.; Medema, G.; Hachad, M.; Dorner, S. Demonstrating the Reduction of Enteric Viruses by Drinking Water Treatment during Snowmelt Episodes in Urban Areas. Water Research X 2021, 11. https://doi.org/10.1016/j.wroa.2021.100091	2021	Lab	virus	JC virus	Clarification	alum, PASS-10, CPAM, silica sand	2.4
Demonstrating the reduction of enteric viruses by drinking water treatment during snowmelt episodes in urban areas	Sylvestre, É.; Prévost, M.; Burnet, J.-B.; Pang, X.; Qiu, Y.; Smeets, P.; Medema, G.; Hachad, M.; Dorner, S. Demonstrating the Reduction of Enteric Viruses by Drinking Water Treatment during Snowmelt Episodes in Urban Areas. Water Research X 2021, 11. https://doi.org/10.1016/j.wroa.2021.100091	2021	Lab	virus	JC virus	Clarification	alum, PASS-10, CPAM, silica sand	0.9
Elimination of representative contaminant candidate list viruses, coxsackievirus, echovirus, hepatitis A virus, and norovirus, from water by coagulation processes	Shirasaki, N.; Matsushita, T.; Matsui, Y.; Murai, K.; Aochi, A. Elimination of Representative Contaminant Candidate List Viruses, Coxsackievirus, Echovirus, Hepatitis A Virus, and Norovirus, from Water by Coagulation Processes. Journal of Hazardous Materials 2017, 326, 110–119. https://doi.org/10.1016/j.jhazmat.2016.11.005.	2017	Lab	virus	Coxsackieviruses	Clarification	alum	1.2138
Elimination of representative contaminant candidate list viruses, coxsackievirus, echovirus, hepatitis A virus, and norovirus, from water by coagulation processes	Shirasaki, N.; Matsushita, T.; Matsui, Y.; Murai, K.; Aochi, A. Elimination of Representative Contaminant Candidate List Viruses, Coxsackievirus, Echovirus, Hepatitis A Virus, and Norovirus, from Water by Coagulation Processes. Journal of Hazardous Materials 2017, 326, 110–119. https://doi.org/10.1016/j.jhazmat.2016.11.005.	2017	Lab	virus	Hepatitis A viruses	Clarification	alum	2.339
Elimination of representative contaminant candidate list viruses, coxsackievirus, echovirus, hepatitis A virus, and norovirus, from water by coagulation processes	Shirasaki, N.; Matsushita, T.; Matsui, Y.; Murai, K.; Aochi, A. Elimination of Representative Contaminant Candidate List Viruses, Coxsackievirus, Echovirus, Hepatitis A Virus, and Norovirus, from Water by Coagulation Processes. Journal of Hazardous Materials 2017, 326, 110–119. https://doi.org/10.1016/j.jhazmat.2016.11.005.	2017	Lab	virus	Coxsackieviruses	Clarification	PACl	0.526
Elimination of representative contaminant candidate list viruses, coxsackievirus, echovirus, hepatitis A virus, and norovirus, from water by coagulation processes	Shirasaki, N.; Matsushita, T.; Matsui, Y.; Murai, K.; Aochi, A. Elimination of Representative Contaminant Candidate List Viruses, Coxsackievirus, Echovirus, Hepatitis A Virus, and Norovirus, from Water by Coagulation Processes. Journal of Hazardous Materials 2017, 326, 110–119. https://doi.org/10.1016/j.jhazmat.2016.11.005.	2017	Lab	virus	Coxsackieviruses	Clarification	PACl	0.568
Elimination of representative contaminant candidate list viruses, coxsackievirus, echovirus, hepatitis A virus, and norovirus, from water by coagulation processes	Shirasaki, N.; Matsushita, T.; Matsui, Y.; Murai, K.; Aochi, A. Elimination of Representative Contaminant Candidate List Viruses, Coxsackievirus, Echovirus, Hepatitis A Virus, and Norovirus, from Water by Coagulation Processes. Journal of Hazardous Materials 2017, 326, 110–119. https://doi.org/10.1016/j.jhazmat.2016.11.005.	2017	Lab	virus	Coxsackieviruses	Clarification	PACl	0.601
Elimination of representative contaminant candidate list viruses, coxsackievirus, echovirus, hepatitis A virus, and norovirus, from water by coagulation processes	Shirasaki, N.; Matsushita, T.; Matsui, Y.; Murai, K.; Aochi, A. Elimination of Representative Contaminant Candidate List Viruses, Coxsackievirus, Echovirus, Hepatitis A Virus, and Norovirus, from Water by Coagulation Processes. Journal of Hazardous Materials 2017, 326, 110–119. https://doi.org/10.1016/j.jhazmat.2016.11.005.	2017	Lab	virus	Coxsackieviruses	Clarification	PACl	0.909
Elimination of representative contaminant candidate list viruses, coxsackievirus, echovirus, hepatitis A virus, and norovirus, from water by coagulation processes	Shirasaki, N.; Matsushita, T.; Matsui, Y.; Murai, K.; Aochi, A. Elimination of Representative Contaminant Candidate List Viruses, Coxsackievirus, Echovirus, Hepatitis A Virus, and Norovirus, from Water by Coagulation Processes. Journal of Hazardous Materials 2017, 326, 110–119. https://doi.org/10.1016/j.jhazmat.2016.11.005.	2017	Lab	virus	Hepatitis A	Clarification	PACl	1.935
Elimination of representative contaminant candidate list viruses, coxsackievirus, echovirus, hepatitis A virus, and norovirus, from water by coagulation processes	Shirasaki, N.; Matsushita, T.; Matsui, Y.; Murai, K.; Aochi, A. Elimination of Representative Contaminant Candidate List Viruses, Coxsackievirus, Echovirus, Hepatitis A Virus, and Norovirus, from Water by Coagulation Processes. Journal of Hazardous Materials 2017, 326, 110–119. https://doi.org/10.1016/j.jhazmat.2016.11.005.	2017	Lab	virus	Hepatitis A	Clarification	PACl	1.977
Elimination of representative contaminant candidate list viruses, coxsackievirus, echovirus, hepatitis A virus, and norovirus, from water by coagulation processes	Shirasaki, N.; Matsushita, T.; Matsui, Y.; Murai, K.; Aochi, A. Elimination of Representative Contaminant Candidate List Viruses, Coxsackievirus, Echovirus, Hepatitis A Virus, and Norovirus, from Water by Coagulation Processes. Journal of Hazardous Materials 2017, 326, 110–119. https://doi.org/10.1016/j.jhazmat.2016.11.005.	2017	Lab	virus	Hepatitis A	Clarification	PACl	2.435
Elimination of representative contaminant candidate list viruses, coxsackievirus, echovirus, hepatitis A virus, and norovirus, from water by coagulation processes	Shirasaki, N.; Matsushita, T.; Matsui, Y.; Murai, K.; Aochi, A. Elimination of Representative Contaminant Candidate List Viruses, Coxsackievirus, Echovirus, Hepatitis A Virus, and Norovirus, from Water by Coagulation Processes. Journal of Hazardous Materials 2017, 326, 110–119. https://doi.org/10.1016/j.jhazmat.2016.11.005.	2017	Lab	virus	Hepatitis A	Clarification	PACl	2.572
Evaluating sedimentation and various filter media for removal of Giardia cysts	Logsdon, G. S.; Thurman, V. C.; Frindt, E. S.; Stoecker, J. G. Evaluating Sedimentation and Various Filter Media for Removal of Giardia Cysts. Journal - American Water Works Association 1985, 77 (2), 61–66. https://doi.org/10.1002/j.1551-8833.1985.tb05493.x.	1985	Field	protozoa	Giardia	Clarification	alum/polymer	0.677781
Evaluating sedimentation and various filter media for removal of Giardia cysts.	Logsdon, G. S.; Thurman, V. C.; Frindt, E. S.; Stoecker, J. G. Evaluating Sedimentation and Various Filter Media for Removal of Giardia Cysts. Journal - American Water Works Association 1985, 77 (2), 61–66. https://doi.org/10.1002/j.1551-8833.1985.tb05493.x.	1985	Field	protozoa	Giardia	Clarification	Alum	0.455932
Evaluating sedimentation and various filter media for removal of Giardia cysts.	Logsdon, G. S.; Thurman, V. C.; Frindt, E. S.; Stoecker, J. G. Evaluating Sedimentation and Various Filter Media for Removal of Giardia Cysts. Journal - American Water Works Association 1985, 77 (2), 61–66. https://doi.org/10.1002/j.1551-8833.1985.tb05493.x.	1985	Field	protozoa	Giardia	Clarification	Alum	0.49485
Evaluating sedimentation and various filter media for removal of Giardia cysts.	Logsdon, G. S.; Thurman, V. C.; Frindt, E. S.; Stoecker, J. G. Evaluating Sedimentation and Various Filter Media for Removal of Giardia Cysts. Journal - American Water Works Association 1985, 77 (2), 61–66. https://doi.org/10.1002/j.1551-8833.1985.tb05493.x.	1985	Field	protozoa	Giardia	Clarification	Alum	0.537602
Evaluating sedimentation and various filter media for removal of Giardia cysts.	Logsdon, G. S.; Thurman, V. C.; Frindt, E. S.; Stoecker, J. G. Evaluating Sedimentation and Various Filter Media for Removal of Giardia Cysts. Journal - American Water Works Association 1985, 77 (2), 61–66. https://doi.org/10.1002/j.1551-8833.1985.tb05493.x.	1985	Field	protozoa	Giardia	Clarification	Alum	0.769551
Evaluating sedimentation and various filter media for removal of Giardia cysts.	Logsdon, G. S.; Thurman, V. C.; Frindt, E. S.; Stoecker, J. G. Evaluating Sedimentation and Various Filter Media for Removal of Giardia Cysts. Journal - American Water Works Association 1985, 77 (2), 61–66. https://doi.org/10.1002/j.1551-8833.1985.tb05493.x.	1985	Field	protozoa	Giardia	Clarification	alum/polymer	0.522879
Evaluating sedimentation and various filter media for removal of Giardia cysts.	Logsdon, G. S.; Thurman, V. C.; Frindt, E. S.; Stoecker, J. G. Evaluating Sedimentation and Various Filter Media for Removal of Giardia Cysts. Journal - American Water Works Association 1985, 77 (2), 61–66. https://doi.org/10.1002/j.1551-8833.1985.tb05493.x.	1985	Field	protozoa	Giardia	Clarification	alum/polymer	0.69897
Evaluating sedimentation and various filter media for removal of Giardia cysts.	Logsdon, G. S.; Thurman, V. C.; Frindt, E. S.; Stoecker, J. G. Evaluating Sedimentation and Various Filter Media for Removal of Giardia Cysts. Journal - American Water Works Association 1985, 77 (2), 61–66. https://doi.org/10.1002/j.1551-8833.1985.tb05493.x.	1985	Field	protozoa	Giardia	Clarification	alum/polymer	0.721246
Evaluating sedimentation and various filter media for removal of Giardia cysts.	Logsdon, G. S.; Thurman, V. C.; Frindt, E. S.; Stoecker, J. G. Evaluating Sedimentation and Various Filter Media for Removal of Giardia Cysts. Journal - American Water Works Association 1985, 77 (2), 61–66. https://doi.org/10.1002/j.1551-8833.1985.tb05493.x.	1985	Field	protozoa	Giardia	Clarification	alum/polymer	0.769551
Evaluating sedimentation and various filter media for removal of Giardia cysts.	Logsdon, G. S.; Thurman, V. C.; Frindt, E. S.; Stoecker, J. G. Evaluating Sedimentation and Various Filter Media for Removal of Giardia Cysts. Journal - American Water Works Association 1985, 77 (2), 61–66. https://doi.org/10.1002/j.1551-8833.1985.tb05493.x.	1985	Field	protozoa	Giardia	Clarification	alum/polymer	0.853872
Evaluating sedimentation and various filter media for removal of Giardia cysts.	Logsdon, G. S.; Thurman, V. C.; Frindt, E. S.; Stoecker, J. G. Evaluating Sedimentation and Various Filter Media for Removal of Giardia Cysts. Journal - American Water Works Association 1985, 77 (2), 61–66. https://doi.org/10.1002/j.1551-8833.1985.tb05493.x.	1985	Field	protozoa	Giardia	Clarification	alum/polymer	0.886057
Evaluating sedimentation and various filter media for removal of Giardia cysts.	Logsdon, G. S.; Thurman, V. C.; Frindt, E. S.; Stoecker, J. G. Evaluating Sedimentation and Various Filter Media for Removal of Giardia Cysts. Journal - American Water Works Association 1985, 77 (2), 61–66. https://doi.org/10.1002/j.1551-8833.1985.tb05493.x.	1985	Field	protozoa	Giardia	Clarification	alum/polymer	1.1549
Evaluation of the suitability of a plat virus, pepper mild mottle virus, as a surrogate of human enteric viruses for assessment of the efficacy of coagulation - rapid sand filtration to remove those viruses	Shirasaki, N.; Matsushita, T.; Matsui, Y.; Yamashita, R. Evaluation of the Suitability of a Plant Virus, Pepper Mild Mottle Virus, as a Surrogate of Human Enteric Viruses for Assessment of the Efficacy of Coagulation–Rapid Sand Filtration to Remove Those Viruses. Water Research 2018, 129, 460–469. https://doi.org/10.1016/j.watres.2017.11.043.	2017	Field	virus	Adenovirus type 40	Clarification	alum	2.1
Evaluation of the suitability of a plat virus, pepper mild mottle virus, as a surrogate of human enteric viruses for assessment of the efficacy of coagulation - rapid sand filtration to remove those viruses	Shirasaki, N.; Matsushita, T.; Matsui, Y.; Yamashita, R. Evaluation of the Suitability of a Plant Virus, Pepper Mild Mottle Virus, as a Surrogate of Human Enteric Viruses for Assessment of the Efficacy of Coagulation–Rapid Sand Filtration to Remove Those Viruses. Water Research 2018, 129, 460–469. https://doi.org/10.1016/j.watres.2017.11.043.	2017	Field	virus	Coxsackievirus	Clarification	alum	2
Evaluation of the suitability of a plat virus, pepper mild mottle virus, as a surrogate of human enteric viruses for assessment of the efficacy of coagulation - rapid sand filtration to remove those viruses	Shirasaki, N.; Matsushita, T.; Matsui, Y.; Yamashita, R. Evaluation of the Suitability of a Plant Virus, Pepper Mild Mottle Virus, as a Surrogate of Human Enteric Viruses for Assessment of the Efficacy of Coagulation–Rapid Sand Filtration to Remove Those Viruses. Water Research 2018, 129, 460–469. https://doi.org/10.1016/j.watres.2017.11.043.	2017	Field	virus	Hepatitis A	Clarification	alum	1.8
Evaluation of the suitability of a plat virus, pepper mild mottle virus, as a surrogate of human enteric viruses for assessment of the efficacy of coagulation - rapid sand filtration to remove those viruses	Shirasaki, N.; Matsushita, T.; Matsui, Y.; Yamashita, R. Evaluation of the Suitability of a Plant Virus, Pepper Mild Mottle Virus, as a Surrogate of Human Enteric Viruses for Assessment of the Efficacy of Coagulation–Rapid Sand Filtration to Remove Those Viruses. Water Research 2018, 129, 460–469. https://doi.org/10.1016/j.watres.2017.11.043.	2017	Field	virus	Murine norovirus	Clarification	alum	1.6
Evaluation of the suitability of a plat virus, pepper mild mottle virus, as a surrogate of human enteric viruses for assessment of the efficacy of coagulation - rapid sand filtration to remove those viruses	Shirasaki, N.; Matsushita, T.; Matsui, Y.; Yamashita, R. Evaluation of the Suitability of a Plant Virus, Pepper Mild Mottle Virus, as a Surrogate of Human Enteric Viruses for Assessment of the Efficacy of Coagulation–Rapid Sand Filtration to Remove Those Viruses. Water Research 2018, 129, 460–469. https://doi.org/10.1016/j.watres.2017.11.043.	2017	Field	virus	Bacteriophage MS2	Clarification	alum	1.6
Evaluation of the suitability of a plat virus, pepper mild mottle virus, as a surrogate of human enteric viruses for assessment of the efficacy of coagulation - rapid sand filtration to remove those viruses	Shirasaki, N.; Matsushita, T.; Matsui, Y.; Yamashita, R. Evaluation of the Suitability of a Plant Virus, Pepper Mild Mottle Virus, as a Surrogate of Human Enteric Viruses for Assessment of the Efficacy of Coagulation–Rapid Sand Filtration to Remove Those Viruses. Water Research 2018, 129, 460–469. https://doi.org/10.1016/j.watres.2017.11.043.	2017	Field	virus	Bacteriophage Phi-X174	Clarification	alum	0.7
Evaluation of the suitability of a plat virus, pepper mild mottle virus, as a surrogate of human enteric viruses for assessment of the efficacy of coagulation - rapid sand filtration to remove those viruses	Shirasaki, N.; Matsushita, T.; Matsui, Y.; Yamashita, R. Evaluation of the Suitability of a Plant Virus, Pepper Mild Mottle Virus, as a Surrogate of Human Enteric Viruses for Assessment of the Efficacy of Coagulation–Rapid Sand Filtration to Remove Those Viruses. Water Research 2018, 129, 460–469. https://doi.org/10.1016/j.watres.2017.11.043.	2017	Field	virus	pepper mild mottle virus	Clarification	alum	1.6
Evaluation of the suitability of a plat virus, pepper mild mottle virus, as a surrogate of human enteric viruses for assessment of the efficacy of coagulation - rapid sand filtration to remove those viruses	Shirasaki, N.; Matsushita, T.; Matsui, Y.; Yamashita, R. Evaluation of the Suitability of a Plant Virus, Pepper Mild Mottle Virus, as a Surrogate of Human Enteric Viruses for Assessment of the Efficacy of Coagulation–Rapid Sand Filtration to Remove Those Viruses. Water Research 2018, 129, 460–469. https://doi.org/10.1016/j.watres.2017.11.043.	2017	Field	virus	Adenovirus type 40	Clarification	PACI-1.5s	2.3
Evaluation of the suitability of a plat virus, pepper mild mottle virus, as a surrogate of human enteric viruses for assessment of the efficacy of coagulation - rapid sand filtration to remove those viruses	Shirasaki, N.; Matsushita, T.; Matsui, Y.; Yamashita, R. Evaluation of the Suitability of a Plant Virus, Pepper Mild Mottle Virus, as a Surrogate of Human Enteric Viruses for Assessment of the Efficacy of Coagulation–Rapid Sand Filtration to Remove Those Viruses. Water Research 2018, 129, 460–469. https://doi.org/10.1016/j.watres.2017.11.043.	2017	Field	virus	Coxsackievirus	Clarification	PACI-1.5s	2
Evaluation of the suitability of a plat virus, pepper mild mottle virus, as a surrogate of human enteric viruses for assessment of the efficacy of coagulation - rapid sand filtration to remove those viruses	Shirasaki, N.; Matsushita, T.; Matsui, Y.; Yamashita, R. Evaluation of the Suitability of a Plant Virus, Pepper Mild Mottle Virus, as a Surrogate of Human Enteric Viruses for Assessment of the Efficacy of Coagulation–Rapid Sand Filtration to Remove Those Viruses. Water Research 2018, 129, 460–469. https://doi.org/10.1016/j.watres.2017.11.043.	2017	Field	virus	Hepatitis A	Clarification	PACI-1.5s	1.8
Evaluation of the suitability of a plat virus, pepper mild mottle virus, as a surrogate of human enteric viruses for assessment of the efficacy of coagulation - rapid sand filtration to remove those viruses	Shirasaki, N.; Matsushita, T.; Matsui, Y.; Yamashita, R. Evaluation of the Suitability of a Plant Virus, Pepper Mild Mottle Virus, as a Surrogate of Human Enteric Viruses for Assessment of the Efficacy of Coagulation–Rapid Sand Filtration to Remove Those Viruses. Water Research 2018, 129, 460–469. https://doi.org/10.1016/j.watres.2017.11.043.	2017	Field	virus	Murine norovirus	Clarification	PACI-1.5s	1.8
Evaluation of the suitability of a plat virus, pepper mild mottle virus, as a surrogate of human enteric viruses for assessment of the efficacy of coagulation - rapid sand filtration to remove those viruses	Shirasaki, N.; Matsushita, T.; Matsui, Y.; Yamashita, R. Evaluation of the Suitability of a Plant Virus, Pepper Mild Mottle Virus, as a Surrogate of Human Enteric Viruses for Assessment of the Efficacy of Coagulation–Rapid Sand Filtration to Remove Those Viruses. Water Research 2018, 129, 460–469. https://doi.org/10.1016/j.watres.2017.11.043.	2017	Field	virus	Bacteriophage MS2	Clarification	PACI-1.5s	2.2
Evaluation of the suitability of a plat virus, pepper mild mottle virus, as a surrogate of human enteric viruses for assessment of the efficacy of coagulation - rapid sand filtration to remove those viruses	Shirasaki, N.; Matsushita, T.; Matsui, Y.; Yamashita, R. Evaluation of the Suitability of a Plant Virus, Pepper Mild Mottle Virus, as a Surrogate of Human Enteric Viruses for Assessment of the Efficacy of Coagulation–Rapid Sand Filtration to Remove Those Viruses. Water Research 2018, 129, 460–469. https://doi.org/10.1016/j.watres.2017.11.043.	2017	Field	virus	Bacteriophage Phi-X174	Clarification	PACI-1.5s	1.2
Evaluation of the suitability of a plat virus, pepper mild mottle virus, as a surrogate of human enteric viruses for assessment of the efficacy of coagulation - rapid sand filtration to remove those viruses	Shirasaki, N.; Matsushita, T.; Matsui, Y.; Yamashita, R. Evaluation of the Suitability of a Plant Virus, Pepper Mild Mottle Virus, as a Surrogate of Human Enteric Viruses for Assessment of the Efficacy of Coagulation–Rapid Sand Filtration to Remove Those Viruses. Water Research 2018, 129, 460–469. https://doi.org/10.1016/j.watres.2017.11.043.	2017	Field	virus	pepper mild mottle virus	Clarification	PACI-1.5s	1.7
Evaluation of the suitability of a plat virus, pepper mild mottle virus, as a surrogate of human enteric viruses for assessment of the efficacy of coagulation - rapid sand filtration to remove those viruses	Shirasaki, N.; Matsushita, T.; Matsui, Y.; Yamashita, R. Evaluation of the Suitability of a Plant Virus, Pepper Mild Mottle Virus, as a Surrogate of Human Enteric Viruses for Assessment of the Efficacy of Coagulation–Rapid Sand Filtration to Remove Those Viruses. Water Research 2018, 129, 460–469. https://doi.org/10.1016/j.watres.2017.11.043.	2017	Field	virus	Adenovirus type 40	Clarification	alum	1.7
Evaluation of the suitability of a plat virus, pepper mild mottle virus, as a surrogate of human enteric viruses for assessment of the efficacy of coagulation - rapid sand filtration to remove those viruses	Shirasaki, N.; Matsushita, T.; Matsui, Y.; Yamashita, R. Evaluation of the Suitability of a Plant Virus, Pepper Mild Mottle Virus, as a Surrogate of Human Enteric Viruses for Assessment of the Efficacy of Coagulation–Rapid Sand Filtration to Remove Those Viruses. Water Research 2018, 129, 460–469. https://doi.org/10.1016/j.watres.2017.11.043.	2017	Field	virus	Coxsackievirus	Clarification	alum	1.9
Evaluation of the suitability of a plat virus, pepper mild mottle virus, as a surrogate of human enteric viruses for assessment of the efficacy of coagulation - rapid sand filtration to remove those viruses	Shirasaki, N.; Matsushita, T.; Matsui, Y.; Yamashita, R. Evaluation of the Suitability of a Plant Virus, Pepper Mild Mottle Virus, as a Surrogate of Human Enteric Viruses for Assessment of the Efficacy of Coagulation–Rapid Sand Filtration to Remove Those Viruses. Water Research 2018, 129, 460–469. https://doi.org/10.1016/j.watres.2017.11.043.	2017	Field	virus	Hepatitis A	Clarification	alum	1.7
Evaluation of the suitability of a plat virus, pepper mild mottle virus, as a surrogate of human enteric viruses for assessment of the efficacy of coagulation - rapid sand filtration to remove those viruses	Shirasaki, N.; Matsushita, T.; Matsui, Y.; Yamashita, R. Evaluation of the Suitability of a Plant Virus, Pepper Mild Mottle Virus, as a Surrogate of Human Enteric Viruses for Assessment of the Efficacy of Coagulation–Rapid Sand Filtration to Remove Those Viruses. Water Research 2018, 129, 460–469. https://doi.org/10.1016/j.watres.2017.11.043.	2017	Field	virus	Murine norovirus	Clarification	alum	1.75
Evaluation of the suitability of a plat virus, pepper mild mottle virus, as a surrogate of human enteric viruses for assessment of the efficacy of coagulation - rapid sand filtration to remove those viruses	Shirasaki, N.; Matsushita, T.; Matsui, Y.; Yamashita, R. Evaluation of the Suitability of a Plant Virus, Pepper Mild Mottle Virus, as a Surrogate of Human Enteric Viruses for Assessment of the Efficacy of Coagulation–Rapid Sand Filtration to Remove Those Viruses. Water Research 2018, 129, 460–469. https://doi.org/10.1016/j.watres.2017.11.043.	2017	Field	virus	Bacteriophage MS2	Clarification	alum	1.9
Evaluation of the suitability of a plat virus, pepper mild mottle virus, as a surrogate of human enteric viruses for assessment of the efficacy of coagulation - rapid sand filtration to remove those viruses	Shirasaki, N.; Matsushita, T.; Matsui, Y.; Yamashita, R. Evaluation of the Suitability of a Plant Virus, Pepper Mild Mottle Virus, as a Surrogate of Human Enteric Viruses for Assessment of the Efficacy of Coagulation–Rapid Sand Filtration to Remove Those Viruses. Water Research 2018, 129, 460–469. https://doi.org/10.1016/j.watres.2017.11.043.	2017	Field	virus	Bacteriophage Phi-X174	Clarification	alum	0.9
Evaluation of the suitability of a plat virus, pepper mild mottle virus, as a surrogate of human enteric viruses for assessment of the efficacy of coagulation - rapid sand filtration to remove those viruses	Shirasaki, N.; Matsushita, T.; Matsui, Y.; Yamashita, R. Evaluation of the Suitability of a Plant Virus, Pepper Mild Mottle Virus, as a Surrogate of Human Enteric Viruses for Assessment of the Efficacy of Coagulation–Rapid Sand Filtration to Remove Those Viruses. Water Research 2018, 129, 460–469. https://doi.org/10.1016/j.watres.2017.11.043.	2017	Field	virus	pepper mild mottle virus	Clarification	alum	1.8
Evaluation of the suitability of a plat virus, pepper mild mottle virus, as a surrogate of human enteric viruses for assessment of the efficacy of coagulation - rapid sand filtration to remove those viruses	Shirasaki, N.; Matsushita, T.; Matsui, Y.; Yamashita, R. Evaluation of the Suitability of a Plant Virus, Pepper Mild Mottle Virus, as a Surrogate of Human Enteric Viruses for Assessment of the Efficacy of Coagulation–Rapid Sand Filtration to Remove Those Viruses. Water Research 2018, 129, 460–469. https://doi.org/10.1016/j.watres.2017.11.043.	2017	Field	virus	Adenovirus type 40	Clarification	PACI-1.5s	2.1
Evaluation of the suitability of a plat virus, pepper mild mottle virus, as a surrogate of human enteric viruses for assessment of the efficacy of coagulation - rapid sand filtration to remove those viruses	Shirasaki, N.; Matsushita, T.; Matsui, Y.; Yamashita, R. Evaluation of the Suitability of a Plant Virus, Pepper Mild Mottle Virus, as a Surrogate of Human Enteric Viruses for Assessment of the Efficacy of Coagulation–Rapid Sand Filtration to Remove Those Viruses. Water Research 2018, 129, 460–469. https://doi.org/10.1016/j.watres.2017.11.043.	2017	Field	virus	Coxsackievirus	Clarification	PACI-1.5s	2.1
Evaluation of the suitability of a plat virus, pepper mild mottle virus, as a surrogate of human enteric viruses for assessment of the efficacy of coagulation - rapid sand filtration to remove those viruses	Shirasaki, N.; Matsushita, T.; Matsui, Y.; Yamashita, R. Evaluation of the Suitability of a Plant Virus, Pepper Mild Mottle Virus, as a Surrogate of Human Enteric Viruses for Assessment of the Efficacy of Coagulation–Rapid Sand Filtration to Remove Those Viruses. Water Research 2018, 129, 460–469. https://doi.org/10.1016/j.watres.2017.11.043.	2017	Field	virus	Hepatitis A	Clarification	PACI-1.5s	2
Evaluation of the suitability of a plat virus, pepper mild mottle virus, as a surrogate of human enteric viruses for assessment of the efficacy of coagulation - rapid sand filtration to remove those viruses	Shirasaki, N.; Matsushita, T.; Matsui, Y.; Yamashita, R. Evaluation of the Suitability of a Plant Virus, Pepper Mild Mottle Virus, as a Surrogate of Human Enteric Viruses for Assessment of the Efficacy of Coagulation–Rapid Sand Filtration to Remove Those Viruses. Water Research 2018, 129, 460–469. https://doi.org/10.1016/j.watres.2017.11.043.	2017	Field	virus	Murine norovirus	Clarification	PACI-1.5s	1.9
Evaluation of the suitability of a plat virus, pepper mild mottle virus, as a surrogate of human enteric viruses for assessment of the efficacy of coagulation - rapid sand filtration to remove those viruses	Shirasaki, N.; Matsushita, T.; Matsui, Y.; Yamashita, R. Evaluation of the Suitability of a Plant Virus, Pepper Mild Mottle Virus, as a Surrogate of Human Enteric Viruses for Assessment of the Efficacy of Coagulation–Rapid Sand Filtration to Remove Those Viruses. Water Research 2018, 129, 460–469. https://doi.org/10.1016/j.watres.2017.11.043.	2017	Field	virus	Bacteriophage MS2	Clarification	PACI-1.5s	2
Evaluation of the suitability of a plat virus, pepper mild mottle virus, as a surrogate of human enteric viruses for assessment of the efficacy of coagulation - rapid sand filtration to remove those viruses	Shirasaki, N.; Matsushita, T.; Matsui, Y.; Yamashita, R. Evaluation of the Suitability of a Plant Virus, Pepper Mild Mottle Virus, as a Surrogate of Human Enteric Viruses for Assessment of the Efficacy of Coagulation–Rapid Sand Filtration to Remove Those Viruses. Water Research 2018, 129, 460–469. https://doi.org/10.1016/j.watres.2017.11.043.	2017	Field	virus	Bacteriophage Phi-X174	Clarification	PACI-1.5s	1.1
Evaluation of the suitability of a plat virus, pepper mild mottle virus, as a surrogate of human enteric viruses for assessment of the efficacy of coagulation - rapid sand filtration to remove those viruses	Shirasaki, N.; Matsushita, T.; Matsui, Y.; Yamashita, R. Evaluation of the Suitability of a Plant Virus, Pepper Mild Mottle Virus, as a Surrogate of Human Enteric Viruses for Assessment of the Efficacy of Coagulation–Rapid Sand Filtration to Remove Those Viruses. Water Research 2018, 129, 460–469. https://doi.org/10.1016/j.watres.2017.11.043.	2017	Field	virus	pepper mild mottle virus	Clarification	PACI-1.5s	2
Evaluation of the suitability of a plat virus, pepper mild mottle virus, as a surrogate of human enteric viruses for assessment of the efficacy of coagulation - rapid sand filtration to remove those viruses	Shirasaki, N.; Matsushita, T.; Matsui, Y.; Yamashita, R. Evaluation of the Suitability of a Plant Virus, Pepper Mild Mottle Virus, as a Surrogate of Human Enteric Viruses for Assessment of the Efficacy of Coagulation–Rapid Sand Filtration to Remove Those Viruses. Water Research 2018, 129, 460–469. https://doi.org/10.1016/j.watres.2017.11.043.	2017	Field	virus	Adenovirus type 40	Clarification	PACI-2.1s	2.6
Evaluation of the suitability of a plat virus, pepper mild mottle virus, as a surrogate of human enteric viruses for assessment of the efficacy of coagulation - rapid sand filtration to remove those viruses	Shirasaki, N.; Matsushita, T.; Matsui, Y.; Yamashita, R. Evaluation of the Suitability of a Plant Virus, Pepper Mild Mottle Virus, as a Surrogate of Human Enteric Viruses for Assessment of the Efficacy of Coagulation–Rapid Sand Filtration to Remove Those Viruses. Water Research 2018, 129, 460–469. https://doi.org/10.1016/j.watres.2017.11.043.	2017	Field	virus	Coxsackievirus	Clarification	PACI-2.1s	2.4
Evaluation of the suitability of a plat virus, pepper mild mottle virus, as a surrogate of human enteric viruses for assessment of the efficacy of coagulation - rapid sand filtration to remove those viruses	Shirasaki, N.; Matsushita, T.; Matsui, Y.; Yamashita, R. Evaluation of the Suitability of a Plant Virus, Pepper Mild Mottle Virus, as a Surrogate of Human Enteric Viruses for Assessment of the Efficacy of Coagulation–Rapid Sand Filtration to Remove Those Viruses. Water Research 2018, 129, 460–469. https://doi.org/10.1016/j.watres.2017.11.043.	2017	Field	virus	Hepatitis A	Clarification	PACI-2.1s	2.4
Evaluation of the suitability of a plat virus, pepper mild mottle virus, as a surrogate of human enteric viruses for assessment of the efficacy of coagulation - rapid sand filtration to remove those viruses	Shirasaki, N.; Matsushita, T.; Matsui, Y.; Yamashita, R. Evaluation of the Suitability of a Plant Virus, Pepper Mild Mottle Virus, as a Surrogate of Human Enteric Viruses for Assessment of the Efficacy of Coagulation–Rapid Sand Filtration to Remove Those Viruses. Water Research 2018, 129, 460–469. https://doi.org/10.1016/j.watres.2017.11.043.	2017	Field	virus	Murine norovirus	Clarification	PACI-2.1s	2.2
Evaluation of the suitability of a plat virus, pepper mild mottle virus, as a surrogate of human enteric viruses for assessment of the efficacy of coagulation - rapid sand filtration to remove those viruses	Shirasaki, N.; Matsushita, T.; Matsui, Y.; Yamashita, R. Evaluation of the Suitability of a Plant Virus, Pepper Mild Mottle Virus, as a Surrogate of Human Enteric Viruses for Assessment of the Efficacy of Coagulation–Rapid Sand Filtration to Remove Those Viruses. Water Research 2018, 129, 460–469. https://doi.org/10.1016/j.watres.2017.11.043.	2017	Field	virus	Bacteriophage MS2	Clarification	PACI-2.1s	2.7
Evaluation of the suitability of a plat virus, pepper mild mottle virus, as a surrogate of human enteric viruses for assessment of the efficacy of coagulation - rapid sand filtration to remove those viruses	Shirasaki, N.; Matsushita, T.; Matsui, Y.; Yamashita, R. Evaluation of the Suitability of a Plant Virus, Pepper Mild Mottle Virus, as a Surrogate of Human Enteric Viruses for Assessment of the Efficacy of Coagulation–Rapid Sand Filtration to Remove Those Viruses. Water Research 2018, 129, 460–469. https://doi.org/10.1016/j.watres.2017.11.043.	2017	Field	virus	Bacteriophage Phi-X174	Clarification	PACI-2.1s	2.4
Evaluation of the suitability of a plat virus, pepper mild mottle virus, as a surrogate of human enteric viruses for assessment of the efficacy of coagulation - rapid sand filtration to remove those viruses	Shirasaki, N.; Matsushita, T.; Matsui, Y.; Yamashita, R. Evaluation of the Suitability of a Plant Virus, Pepper Mild Mottle Virus, as a Surrogate of Human Enteric Viruses for Assessment of the Efficacy of Coagulation–Rapid Sand Filtration to Remove Those Viruses. Water Research 2018, 129, 460–469. https://doi.org/10.1016/j.watres.2017.11.043.	2017	Field	virus	pepper mild mottle virus	Clarification	PACI-2.1s	2.6
Evaluation of the suitability of a plat virus, pepper mild mottle virus, as a surrogate of human enteric viruses for assessment of the efficacy of coagulation - rapid sand filtration to remove those viruses	Shirasaki, N.; Matsushita, T.; Matsui, Y.; Yamashita, R. Evaluation of the Suitability of a Plant Virus, Pepper Mild Mottle Virus, as a Surrogate of Human Enteric Viruses for Assessment of the Efficacy of Coagulation–Rapid Sand Filtration to Remove Those Viruses. Water Research 2018, 129, 460–469. https://doi.org/10.1016/j.watres.2017.11.043.	2017	Field	virus	Adenovirus type 40	Clarification	PACI-2.1ns	2
Evaluation of the suitability of a plat virus, pepper mild mottle virus, as a surrogate of human enteric viruses for assessment of the efficacy of coagulation - rapid sand filtration to remove those viruses	Shirasaki, N.; Matsushita, T.; Matsui, Y.; Yamashita, R. Evaluation of the Suitability of a Plant Virus, Pepper Mild Mottle Virus, as a Surrogate of Human Enteric Viruses for Assessment of the Efficacy of Coagulation–Rapid Sand Filtration to Remove Those Viruses. Water Research 2018, 129, 460–469. https://doi.org/10.1016/j.watres.2017.11.043.	2017	Field	virus	Coxsackievirus	Clarification	PACI-2.1ns	2.4
Evaluation of the suitability of a plat virus, pepper mild mottle virus, as a surrogate of human enteric viruses for assessment of the efficacy of coagulation - rapid sand filtration to remove those viruses	Shirasaki, N.; Matsushita, T.; Matsui, Y.; Yamashita, R. Evaluation of the Suitability of a Plant Virus, Pepper Mild Mottle Virus, as a Surrogate of Human Enteric Viruses for Assessment of the Efficacy of Coagulation–Rapid Sand Filtration to Remove Those Viruses. Water Research 2018, 129, 460–469. https://doi.org/10.1016/j.watres.2017.11.043.	2017	Field	virus	Hepatitis A	Clarification	PACI-2.1ns	2
Evaluation of the suitability of a plat virus, pepper mild mottle virus, as a surrogate of human enteric viruses for assessment of the efficacy of coagulation - rapid sand filtration to remove those viruses	Shirasaki, N.; Matsushita, T.; Matsui, Y.; Yamashita, R. Evaluation of the Suitability of a Plant Virus, Pepper Mild Mottle Virus, as a Surrogate of Human Enteric Viruses for Assessment of the Efficacy of Coagulation–Rapid Sand Filtration to Remove Those Viruses. Water Research 2018, 129, 460–469. https://doi.org/10.1016/j.watres.2017.11.043.	2017	Field	virus	Murine norovirus	Clarification	PACI-2.1ns	2
Evaluation of the suitability of a plat virus, pepper mild mottle virus, as a surrogate of human enteric viruses for assessment of the efficacy of coagulation - rapid sand filtration to remove those viruses	Shirasaki, N.; Matsushita, T.; Matsui, Y.; Yamashita, R. Evaluation of the Suitability of a Plant Virus, Pepper Mild Mottle Virus, as a Surrogate of Human Enteric Viruses for Assessment of the Efficacy of Coagulation–Rapid Sand Filtration to Remove Those Viruses. Water Research 2018, 129, 460–469. https://doi.org/10.1016/j.watres.2017.11.043.	2017	Field	virus	Bacteriophage MS2	Clarification	PACI-2.1ns	3.4
Evaluation of the suitability of a plat virus, pepper mild mottle virus, as a surrogate of human enteric viruses for assessment of the efficacy of coagulation - rapid sand filtration to remove those viruses	Shirasaki, N.; Matsushita, T.; Matsui, Y.; Yamashita, R. Evaluation of the Suitability of a Plant Virus, Pepper Mild Mottle Virus, as a Surrogate of Human Enteric Viruses for Assessment of the Efficacy of Coagulation–Rapid Sand Filtration to Remove Those Viruses. Water Research 2018, 129, 460–469. https://doi.org/10.1016/j.watres.2017.11.043.	2017	Field	virus	Bacteriophage Phi-X174	Clarification	PACI-2.1ns	2
Evaluation of the suitability of a plat virus, pepper mild mottle virus, as a surrogate of human enteric viruses for assessment of the efficacy of coagulation - rapid sand filtration to remove those viruses	Shirasaki, N.; Matsushita, T.; Matsui, Y.; Yamashita, R. Evaluation of the Suitability of a Plant Virus, Pepper Mild Mottle Virus, as a Surrogate of Human Enteric Viruses for Assessment of the Efficacy of Coagulation–Rapid Sand Filtration to Remove Those Viruses. Water Research 2018, 129, 460–469. https://doi.org/10.1016/j.watres.2017.11.043.	2017	Field	virus	pepper mild mottle virus	Clarification	PACI-2.1ns	2.3
Evaluation of the suitability of a plat virus, pepper mild mottle virus, as a surrogate of human enteric viruses for assessment of the efficacy of coagulation - rapid sand filtration to remove those viruses	Shirasaki, N.; Matsushita, T.; Matsui, Y.; Yamashita, R. Evaluation of the Suitability of a Plant Virus, Pepper Mild Mottle Virus, as a Surrogate of Human Enteric Viruses for Assessment of the Efficacy of Coagulation–Rapid Sand Filtration to Remove Those Viruses. Water Research 2018, 129, 460–469. https://doi.org/10.1016/j.watres.2017.11.043.	2017	Field	virus	Adenovirus type 40	Clarification	PACI-2.5ns	2
Evaluation of the suitability of a plat virus, pepper mild mottle virus, as a surrogate of human enteric viruses for assessment of the efficacy of coagulation - rapid sand filtration to remove those viruses	Shirasaki, N.; Matsushita, T.; Matsui, Y.; Yamashita, R. Evaluation of the Suitability of a Plant Virus, Pepper Mild Mottle Virus, as a Surrogate of Human Enteric Viruses for Assessment of the Efficacy of Coagulation–Rapid Sand Filtration to Remove Those Viruses. Water Research 2018, 129, 460–469. https://doi.org/10.1016/j.watres.2017.11.043.	2017	Field	virus	Coxsackievirus	Clarification	PACI-2.5ns	2.4
Evaluation of the suitability of a plat virus, pepper mild mottle virus, as a surrogate of human enteric viruses for assessment of the efficacy of coagulation - rapid sand filtration to remove those viruses	Shirasaki, N.; Matsushita, T.; Matsui, Y.; Yamashita, R. Evaluation of the Suitability of a Plant Virus, Pepper Mild Mottle Virus, as a Surrogate of Human Enteric Viruses for Assessment of the Efficacy of Coagulation–Rapid Sand Filtration to Remove Those Viruses. Water Research 2018, 129, 460–469. https://doi.org/10.1016/j.watres.2017.11.043.	2017	Field	virus	Hepatitis A	Clarification	PACI-2.5ns	2
Evaluation of the suitability of a plat virus, pepper mild mottle virus, as a surrogate of human enteric viruses for assessment of the efficacy of coagulation - rapid sand filtration to remove those viruses	Shirasaki, N.; Matsushita, T.; Matsui, Y.; Yamashita, R. Evaluation of the Suitability of a Plant Virus, Pepper Mild Mottle Virus, as a Surrogate of Human Enteric Viruses for Assessment of the Efficacy of Coagulation–Rapid Sand Filtration to Remove Those Viruses. Water Research 2018, 129, 460–469. https://doi.org/10.1016/j.watres.2017.11.043.	2017	Field	virus	Murine norovirus	Clarification	PACI-2.5ns	1.8
Evaluation of the suitability of a plat virus, pepper mild mottle virus, as a surrogate of human enteric viruses for assessment of the efficacy of coagulation - rapid sand filtration to remove those viruses	Shirasaki, N.; Matsushita, T.; Matsui, Y.; Yamashita, R. Evaluation of the Suitability of a Plant Virus, Pepper Mild Mottle Virus, as a Surrogate of Human Enteric Viruses for Assessment of the Efficacy of Coagulation–Rapid Sand Filtration to Remove Those Viruses. Water Research 2018, 129, 460–469. https://doi.org/10.1016/j.watres.2017.11.043.	2017	Field	virus	Bacteriophage MS2	Clarification	PACI-2.5ns	3.2
Evaluation of the suitability of a plat virus, pepper mild mottle virus, as a surrogate of human enteric viruses for assessment of the efficacy of coagulation - rapid sand filtration to remove those viruses	Shirasaki, N.; Matsushita, T.; Matsui, Y.; Yamashita, R. Evaluation of the Suitability of a Plant Virus, Pepper Mild Mottle Virus, as a Surrogate of Human Enteric Viruses for Assessment of the Efficacy of Coagulation–Rapid Sand Filtration to Remove Those Viruses. Water Research 2018, 129, 460–469. https://doi.org/10.1016/j.watres.2017.11.043.	2017	Field	virus	Bacteriophage Phi-X174	Clarification	PACI-2.5ns	2.2
Evaluation of the suitability of a plat virus, pepper mild mottle virus, as a surrogate of human enteric viruses for assessment of the efficacy of coagulation - rapid sand filtration to remove those viruses	Shirasaki, N.; Matsushita, T.; Matsui, Y.; Yamashita, R. Evaluation of the Suitability of a Plant Virus, Pepper Mild Mottle Virus, as a Surrogate of Human Enteric Viruses for Assessment of the Efficacy of Coagulation–Rapid Sand Filtration to Remove Those Viruses. Water Research 2018, 129, 460–469. https://doi.org/10.1016/j.watres.2017.11.043.	2017	Field	virus	pepper mild mottle virus	Clarification	PACI-2.5ns	1.9
Evaluation of the suitability of a plat virus, pepper mild mottle virus, as a surrogate of human enteric viruses for assessment of the efficacy of coagulation - rapid sand filtration to remove those viruses	Shirasaki, N.; Matsushita, T.; Matsui, Y.; Yamashita, R. Evaluation of the Suitability of a Plant Virus, Pepper Mild Mottle Virus, as a Surrogate of Human Enteric Viruses for Assessment of the Efficacy of Coagulation–Rapid Sand Filtration to Remove Those Viruses. Water Research 2018, 129, 460–469. https://doi.org/10.1016/j.watres.2017.11.043.	2017	Field	virus	Adenovirus type 40	Clarification	PACI-1.5s	1.3
Evaluation of the suitability of a plat virus, pepper mild mottle virus, as a surrogate of human enteric viruses for assessment of the efficacy of coagulation - rapid sand filtration to remove those viruses	Shirasaki, N.; Matsushita, T.; Matsui, Y.; Yamashita, R. Evaluation of the Suitability of a Plant Virus, Pepper Mild Mottle Virus, as a Surrogate of Human Enteric Viruses for Assessment of the Efficacy of Coagulation–Rapid Sand Filtration to Remove Those Viruses. Water Research 2018, 129, 460–469. https://doi.org/10.1016/j.watres.2017.11.043.	2017	Field	virus	Coxsackievirus	Clarification	PACI-1.5s	0.9
Evaluation of the suitability of a plat virus, pepper mild mottle virus, as a surrogate of human enteric viruses for assessment of the efficacy of coagulation - rapid sand filtration to remove those viruses	Shirasaki, N.; Matsushita, T.; Matsui, Y.; Yamashita, R. Evaluation of the Suitability of a Plant Virus, Pepper Mild Mottle Virus, as a Surrogate of Human Enteric Viruses for Assessment of the Efficacy of Coagulation–Rapid Sand Filtration to Remove Those Viruses. Water Research 2018, 129, 460–469. https://doi.org/10.1016/j.watres.2017.11.043.	2017	Field	virus	Hepatitis A	Clarification	PACI-1.5s	1.1
Evaluation of the suitability of a plat virus, pepper mild mottle virus, as a surrogate of human enteric viruses for assessment of the efficacy of coagulation - rapid sand filtration to remove those viruses	Shirasaki, N.; Matsushita, T.; Matsui, Y.; Yamashita, R. Evaluation of the Suitability of a Plant Virus, Pepper Mild Mottle Virus, as a Surrogate of Human Enteric Viruses for Assessment of the Efficacy of Coagulation–Rapid Sand Filtration to Remove Those Viruses. Water Research 2018, 129, 460–469. https://doi.org/10.1016/j.watres.2017.11.043.	2017	Field	virus	Murine norovirus	Clarification	PACI-1.5s	0.8
Evaluation of the suitability of a plat virus, pepper mild mottle virus, as a surrogate of human enteric viruses for assessment of the efficacy of coagulation - rapid sand filtration to remove those viruses	Shirasaki, N.; Matsushita, T.; Matsui, Y.; Yamashita, R. Evaluation of the Suitability of a Plant Virus, Pepper Mild Mottle Virus, as a Surrogate of Human Enteric Viruses for Assessment of the Efficacy of Coagulation–Rapid Sand Filtration to Remove Those Viruses. Water Research 2018, 129, 460–469. https://doi.org/10.1016/j.watres.2017.11.043.	2017	Field	virus	Bacteriophage MS2	Clarification	PACI-1.5s	0.4
Evaluation of the suitability of a plat virus, pepper mild mottle virus, as a surrogate of human enteric viruses for assessment of the efficacy of coagulation - rapid sand filtration to remove those viruses	Shirasaki, N.; Matsushita, T.; Matsui, Y.; Yamashita, R. Evaluation of the Suitability of a Plant Virus, Pepper Mild Mottle Virus, as a Surrogate of Human Enteric Viruses for Assessment of the Efficacy of Coagulation–Rapid Sand Filtration to Remove Those Viruses. Water Research 2018, 129, 460–469. https://doi.org/10.1016/j.watres.2017.11.043.	2017	Field	virus	Bacteriophage Phi-X174	Clarification	PACI-1.5s	0.5
Evaluation of the suitability of a plat virus, pepper mild mottle virus, as a surrogate of human enteric viruses for assessment of the efficacy of coagulation - rapid sand filtration to remove those viruses	Shirasaki, N.; Matsushita, T.; Matsui, Y.; Yamashita, R. Evaluation of the Suitability of a Plant Virus, Pepper Mild Mottle Virus, as a Surrogate of Human Enteric Viruses for Assessment of the Efficacy of Coagulation–Rapid Sand Filtration to Remove Those Viruses. Water Research 2018, 129, 460–469. https://doi.org/10.1016/j.watres.2017.11.043.	2017	Field	virus	pepper mild mottle virus	Clarification	PACI-1.5s	0.4
Evaluation of the suitability of a plat virus, pepper mild mottle virus, as a surrogate of human enteric viruses for assessment of the efficacy of coagulation - rapid sand filtration to remove those viruses	Shirasaki, N.; Matsushita, T.; Matsui, Y.; Yamashita, R. Evaluation of the Suitability of a Plant Virus, Pepper Mild Mottle Virus, as a Surrogate of Human Enteric Viruses for Assessment of the Efficacy of Coagulation–Rapid Sand Filtration to Remove Those Viruses. Water Research 2018, 129, 460–469. https://doi.org/10.1016/j.watres.2017.11.043.	2017	Field	virus	Adenovirus type 40	Clarification	PACI-2.1s	1.3
Evaluation of the suitability of a plat virus, pepper mild mottle virus, as a surrogate of human enteric viruses for assessment of the efficacy of coagulation - rapid sand filtration to remove those viruses	Shirasaki, N.; Matsushita, T.; Matsui, Y.; Yamashita, R. Evaluation of the Suitability of a Plant Virus, Pepper Mild Mottle Virus, as a Surrogate of Human Enteric Viruses for Assessment of the Efficacy of Coagulation–Rapid Sand Filtration to Remove Those Viruses. Water Research 2018, 129, 460–469. https://doi.org/10.1016/j.watres.2017.11.043.	2017	Field	virus	Coxsackievirus	Clarification	PACI-2.1s	1.5
Evaluation of the suitability of a plat virus, pepper mild mottle virus, as a surrogate of human enteric viruses for assessment of the efficacy of coagulation - rapid sand filtration to remove those viruses	Shirasaki, N.; Matsushita, T.; Matsui, Y.; Yamashita, R. Evaluation of the Suitability of a Plant Virus, Pepper Mild Mottle Virus, as a Surrogate of Human Enteric Viruses for Assessment of the Efficacy of Coagulation–Rapid Sand Filtration to Remove Those Viruses. Water Research 2018, 129, 460–469. https://doi.org/10.1016/j.watres.2017.11.043.	2017	Field	virus	Hepatitis A	Clarification	PACI-2.1s	1.4
Evaluation of the suitability of a plat virus, pepper mild mottle virus, as a surrogate of human enteric viruses for assessment of the efficacy of coagulation - rapid sand filtration to remove those viruses	Shirasaki, N.; Matsushita, T.; Matsui, Y.; Yamashita, R. Evaluation of the Suitability of a Plant Virus, Pepper Mild Mottle Virus, as a Surrogate of Human Enteric Viruses for Assessment of the Efficacy of Coagulation–Rapid Sand Filtration to Remove Those Viruses. Water Research 2018, 129, 460–469. https://doi.org/10.1016/j.watres.2017.11.043.	2017	Field	virus	Murine norovirus	Clarification	PACI-2.1s	1.4
Evaluation of the suitability of a plat virus, pepper mild mottle virus, as a surrogate of human enteric viruses for assessment of the efficacy of coagulation - rapid sand filtration to remove those viruses	Shirasaki, N.; Matsushita, T.; Matsui, Y.; Yamashita, R. Evaluation of the Suitability of a Plant Virus, Pepper Mild Mottle Virus, as a Surrogate of Human Enteric Viruses for Assessment of the Efficacy of Coagulation–Rapid Sand Filtration to Remove Those Viruses. Water Research 2018, 129, 460–469. https://doi.org/10.1016/j.watres.2017.11.043.	2017	Field	virus	Bacteriophage MS2	Clarification	PACI-2.1s	1.3
Evaluation of the suitability of a plat virus, pepper mild mottle virus, as a surrogate of human enteric viruses for assessment of the efficacy of coagulation - rapid sand filtration to remove those viruses	Shirasaki, N.; Matsushita, T.; Matsui, Y.; Yamashita, R. Evaluation of the Suitability of a Plant Virus, Pepper Mild Mottle Virus, as a Surrogate of Human Enteric Viruses for Assessment of the Efficacy of Coagulation–Rapid Sand Filtration to Remove Those Viruses. Water Research 2018, 129, 460–469. https://doi.org/10.1016/j.watres.2017.11.043.	2017	Field	virus	Bacteriophage Phi-X174	Clarification	PACI-2.1s	0.9
Evaluation of the suitability of a plat virus, pepper mild mottle virus, as a surrogate of human enteric viruses for assessment of the efficacy of coagulation - rapid sand filtration to remove those viruses	Shirasaki, N.; Matsushita, T.; Matsui, Y.; Yamashita, R. Evaluation of the Suitability of a Plant Virus, Pepper Mild Mottle Virus, as a Surrogate of Human Enteric Viruses for Assessment of the Efficacy of Coagulation–Rapid Sand Filtration to Remove Those Viruses. Water Research 2018, 129, 460–469. https://doi.org/10.1016/j.watres.2017.11.043.	2017	Field	virus	pepper mild mottle virus	Clarification	PACI-2.1s	0.8
Evaluation of the suitability of a plat virus, pepper mild mottle virus, as a surrogate of human enteric viruses for assessment of the efficacy of coagulation - rapid sand filtration to remove those viruses	Shirasaki, N.; Matsushita, T.; Matsui, Y.; Yamashita, R. Evaluation of the Suitability of a Plant Virus, Pepper Mild Mottle Virus, as a Surrogate of Human Enteric Viruses for Assessment of the Efficacy of Coagulation–Rapid Sand Filtration to Remove Those Viruses. Water Research 2018, 129, 460–469. https://doi.org/10.1016/j.watres.2017.11.043.	2017	Field	virus	Adenovirus type 40	Clarification	PACI-2.1ns	2.3
Evaluation of the suitability of a plat virus, pepper mild mottle virus, as a surrogate of human enteric viruses for assessment of the efficacy of coagulation - rapid sand filtration to remove those viruses	Shirasaki, N.; Matsushita, T.; Matsui, Y.; Yamashita, R. Evaluation of the Suitability of a Plant Virus, Pepper Mild Mottle Virus, as a Surrogate of Human Enteric Viruses for Assessment of the Efficacy of Coagulation–Rapid Sand Filtration to Remove Those Viruses. Water Research 2018, 129, 460–469. https://doi.org/10.1016/j.watres.2017.11.043.	2017	Field	virus	Coxsackievirus	Clarification	PACI-2.1ns	2.5
Evaluation of the suitability of a plat virus, pepper mild mottle virus, as a surrogate of human enteric viruses for assessment of the efficacy of coagulation - rapid sand filtration to remove those viruses	Shirasaki, N.; Matsushita, T.; Matsui, Y.; Yamashita, R. Evaluation of the Suitability of a Plant Virus, Pepper Mild Mottle Virus, as a Surrogate of Human Enteric Viruses for Assessment of the Efficacy of Coagulation–Rapid Sand Filtration to Remove Those Viruses. Water Research 2018, 129, 460–469. https://doi.org/10.1016/j.watres.2017.11.043.	2017	Field	virus	Hepatitis A	Clarification	PACI-2.1ns	2.4
Evaluation of the suitability of a plat virus, pepper mild mottle virus, as a surrogate of human enteric viruses for assessment of the efficacy of coagulation - rapid sand filtration to remove those viruses	Shirasaki, N.; Matsushita, T.; Matsui, Y.; Yamashita, R. Evaluation of the Suitability of a Plant Virus, Pepper Mild Mottle Virus, as a Surrogate of Human Enteric Viruses for Assessment of the Efficacy of Coagulation–Rapid Sand Filtration to Remove Those Viruses. Water Research 2018, 129, 460–469. https://doi.org/10.1016/j.watres.2017.11.043.	2017	Field	virus	Murine norovirus	Clarification	PACI-2.1ns	2.3
Evaluation of the suitability of a plat virus, pepper mild mottle virus, as a surrogate of human enteric viruses for assessment of the efficacy of coagulation - rapid sand filtration to remove those viruses	Shirasaki, N.; Matsushita, T.; Matsui, Y.; Yamashita, R. Evaluation of the Suitability of a Plant Virus, Pepper Mild Mottle Virus, as a Surrogate of Human Enteric Viruses for Assessment of the Efficacy of Coagulation–Rapid Sand Filtration to Remove Those Viruses. Water Research 2018, 129, 460–469. https://doi.org/10.1016/j.watres.2017.11.043.	2017	Field	virus	MS2	Clarification	PACI-2.1ns	2.9
Evaluation of the suitability of a plat virus, pepper mild mottle virus, as a surrogate of human enteric viruses for assessment of the efficacy of coagulation - rapid sand filtration to remove those viruses	Shirasaki, N.; Matsushita, T.; Matsui, Y.; Yamashita, R. Evaluation of the Suitability of a Plant Virus, Pepper Mild Mottle Virus, as a Surrogate of Human Enteric Viruses for Assessment of the Efficacy of Coagulation–Rapid Sand Filtration to Remove Those Viruses. Water Research 2018, 129, 460–469. https://doi.org/10.1016/j.watres.2017.11.043.	2017	Field	virus	phiX174	Clarification	PACI-2.1ns	1.8
Evaluation of the suitability of a plat virus, pepper mild mottle virus, as a surrogate of human enteric viruses for assessment of the efficacy of coagulation - rapid sand filtration to remove those viruses	Shirasaki, N.; Matsushita, T.; Matsui, Y.; Yamashita, R. Evaluation of the Suitability of a Plant Virus, Pepper Mild Mottle Virus, as a Surrogate of Human Enteric Viruses for Assessment of the Efficacy of Coagulation–Rapid Sand Filtration to Remove Those Viruses. Water Research 2018, 129, 460–469. https://doi.org/10.1016/j.watres.2017.11.043.	2017	Field	virus	pepper mild mottle virus	Clarification	PACI-2.1ns	2.1
Evaluation of the suitability of a plat virus, pepper mild mottle virus, as a surrogate of human enteric viruses for assessment of the efficacy of coagulation - rapid sand filtration to remove those viruses	Shirasaki, N.; Matsushita, T.; Matsui, Y.; Yamashita, R. Evaluation of the Suitability of a Plant Virus, Pepper Mild Mottle Virus, as a Surrogate of Human Enteric Viruses for Assessment of the Efficacy of Coagulation–Rapid Sand Filtration to Remove Those Viruses. Water Research 2018, 129, 460–469. https://doi.org/10.1016/j.watres.2017.11.043.	2017	Field	virus	Adenovirus type 40	Clarification	PACI-2.5ns	2.7
Evaluation of the suitability of a plat virus, pepper mild mottle virus, as a surrogate of human enteric viruses for assessment of the efficacy of coagulation - rapid sand filtration to remove those viruses	Shirasaki, N.; Matsushita, T.; Matsui, Y.; Yamashita, R. Evaluation of the Suitability of a Plant Virus, Pepper Mild Mottle Virus, as a Surrogate of Human Enteric Viruses for Assessment of the Efficacy of Coagulation–Rapid Sand Filtration to Remove Those Viruses. Water Research 2018, 129, 460–469. https://doi.org/10.1016/j.watres.2017.11.043.	2017	Field	virus	Coxsackievirus	Clarification	PACI-2.5ns	2.6
Evaluation of the suitability of a plat virus, pepper mild mottle virus, as a surrogate of human enteric viruses for assessment of the efficacy of coagulation - rapid sand filtration to remove those viruses	Shirasaki, N.; Matsushita, T.; Matsui, Y.; Yamashita, R. Evaluation of the Suitability of a Plant Virus, Pepper Mild Mottle Virus, as a Surrogate of Human Enteric Viruses for Assessment of the Efficacy of Coagulation–Rapid Sand Filtration to Remove Those Viruses. Water Research 2018, 129, 460–469. https://doi.org/10.1016/j.watres.2017.11.043.	2017	Field	virus	Hepatitis A	Clarification	PACI-2.5ns	2.5
Evaluation of the suitability of a plat virus, pepper mild mottle virus, as a surrogate of human enteric viruses for assessment of the efficacy of coagulation - rapid sand filtration to remove those viruses	Shirasaki, N.; Matsushita, T.; Matsui, Y.; Yamashita, R. Evaluation of the Suitability of a Plant Virus, Pepper Mild Mottle Virus, as a Surrogate of Human Enteric Viruses for Assessment of the Efficacy of Coagulation–Rapid Sand Filtration to Remove Those Viruses. Water Research 2018, 129, 460–469. https://doi.org/10.1016/j.watres.2017.11.043.	2017	Field	virus	Murine norovirus	Clarification	PACI-2.5ns	2.5
Evaluation of the suitability of a plat virus, pepper mild mottle virus, as a surrogate of human enteric viruses for assessment of the efficacy of coagulation - rapid sand filtration to remove those viruses	Shirasaki, N.; Matsushita, T.; Matsui, Y.; Yamashita, R. Evaluation of the Suitability of a Plant Virus, Pepper Mild Mottle Virus, as a Surrogate of Human Enteric Viruses for Assessment of the Efficacy of Coagulation–Rapid Sand Filtration to Remove Those Viruses. Water Research 2018, 129, 460–469. https://doi.org/10.1016/j.watres.2017.11.043.	2017	Field	virus	MS2	Clarification	PACI-2.5ns	3
Evaluation of the suitability of a plat virus, pepper mild mottle virus, as a surrogate of human enteric viruses for assessment of the efficacy of coagulation - rapid sand filtration to remove those viruses	Shirasaki, N.; Matsushita, T.; Matsui, Y.; Yamashita, R. Evaluation of the Suitability of a Plant Virus, Pepper Mild Mottle Virus, as a Surrogate of Human Enteric Viruses for Assessment of the Efficacy of Coagulation–Rapid Sand Filtration to Remove Those Viruses. Water Research 2018, 129, 460–469. https://doi.org/10.1016/j.watres.2017.11.043.	2017	Field	virus	phiX174	Clarification	PACI-2.5ns	1.4
Evaluation of the suitability of a plat virus, pepper mild mottle virus, as a surrogate of human enteric viruses for assessment of the efficacy of coagulation - rapid sand filtration to remove those viruses	Shirasaki, N.; Matsushita, T.; Matsui, Y.; Yamashita, R. Evaluation of the Suitability of a Plant Virus, Pepper Mild Mottle Virus, as a Surrogate of Human Enteric Viruses for Assessment of the Efficacy of Coagulation–Rapid Sand Filtration to Remove Those Viruses. Water Research 2018, 129, 460–469. https://doi.org/10.1016/j.watres.2017.11.043.	2017	Field	virus	pepper mild mottle virus	Clarification	PACI-2.5ns	2.2
Evaluation of the suitability of a plat virus, pepper mild mottle virus, as a surrogate of human enteric viruses for assessment of the efficacy of coagulation - rapid sand filtration to remove those viruses	Shirasaki, N.; Matsushita, T.; Matsui, Y.; Yamashita, R. Evaluation of the Suitability of a Plant Virus, Pepper Mild Mottle Virus, as a Surrogate of Human Enteric Viruses for Assessment of the Efficacy of Coagulation–Rapid Sand Filtration to Remove Those Viruses. Water Research 2018, 129, 460–469. https://doi.org/10.1016/j.watres.2017.11.043.	2017	Field	virus	Adenovirus type 40	Clarification	PACI-1.5s	1.8
Evaluation of the suitability of a plat virus, pepper mild mottle virus, as a surrogate of human enteric viruses for assessment of the efficacy of coagulation - rapid sand filtration to remove those viruses	Shirasaki, N.; Matsushita, T.; Matsui, Y.; Yamashita, R. Evaluation of the Suitability of a Plant Virus, Pepper Mild Mottle Virus, as a Surrogate of Human Enteric Viruses for Assessment of the Efficacy of Coagulation–Rapid Sand Filtration to Remove Those Viruses. Water Research 2018, 129, 460–469. https://doi.org/10.1016/j.watres.2017.11.043.	2017	Field	virus	Coxsackievirus	Clarification	PACI-1.5s	1.8
Evaluation of the suitability of a plat virus, pepper mild mottle virus, as a surrogate of human enteric viruses for assessment of the efficacy of coagulation - rapid sand filtration to remove those viruses	Shirasaki, N.; Matsushita, T.; Matsui, Y.; Yamashita, R. Evaluation of the Suitability of a Plant Virus, Pepper Mild Mottle Virus, as a Surrogate of Human Enteric Viruses for Assessment of the Efficacy of Coagulation–Rapid Sand Filtration to Remove Those Viruses. Water Research 2018, 129, 460–469. https://doi.org/10.1016/j.watres.2017.11.043.	2017	Field	virus	Hepatitis A	Clarification	PACI-1.5s	1.7
Evaluation of the suitability of a plat virus, pepper mild mottle virus, as a surrogate of human enteric viruses for assessment of the efficacy of coagulation - rapid sand filtration to remove those viruses	Shirasaki, N.; Matsushita, T.; Matsui, Y.; Yamashita, R. Evaluation of the Suitability of a Plant Virus, Pepper Mild Mottle Virus, as a Surrogate of Human Enteric Viruses for Assessment of the Efficacy of Coagulation–Rapid Sand Filtration to Remove Those Viruses. Water Research 2018, 129, 460–469. https://doi.org/10.1016/j.watres.2017.11.043.	2017	Field	virus	Murine norovirus	Clarification	PACI-1.5s	1.5
Evaluation of the suitability of a plat virus, pepper mild mottle virus, as a surrogate of human enteric viruses for assessment of the efficacy of coagulation - rapid sand filtration to remove those viruses	Shirasaki, N.; Matsushita, T.; Matsui, Y.; Yamashita, R. Evaluation of the Suitability of a Plant Virus, Pepper Mild Mottle Virus, as a Surrogate of Human Enteric Viruses for Assessment of the Efficacy of Coagulation–Rapid Sand Filtration to Remove Those Viruses. Water Research 2018, 129, 460–469. https://doi.org/10.1016/j.watres.2017.11.043.	2017	Field	virus	MS2	Clarification	PACI-1.5s	1.6
Evaluation of the suitability of a plat virus, pepper mild mottle virus, as a surrogate of human enteric viruses for assessment of the efficacy of coagulation - rapid sand filtration to remove those viruses	Shirasaki, N.; Matsushita, T.; Matsui, Y.; Yamashita, R. Evaluation of the Suitability of a Plant Virus, Pepper Mild Mottle Virus, as a Surrogate of Human Enteric Viruses for Assessment of the Efficacy of Coagulation–Rapid Sand Filtration to Remove Those Viruses. Water Research 2018, 129, 460–469. https://doi.org/10.1016/j.watres.2017.11.043.	2017	Field	virus	phiX174	Clarification	PACI-1.5s	0.6
Evaluation of the suitability of a plat virus, pepper mild mottle virus, as a surrogate of human enteric viruses for assessment of the efficacy of coagulation - rapid sand filtration to remove those viruses	Shirasaki, N.; Matsushita, T.; Matsui, Y.; Yamashita, R. Evaluation of the Suitability of a Plant Virus, Pepper Mild Mottle Virus, as a Surrogate of Human Enteric Viruses for Assessment of the Efficacy of Coagulation–Rapid Sand Filtration to Remove Those Viruses. Water Research 2018, 129, 460–469. https://doi.org/10.1016/j.watres.2017.11.043.	2017	Field	virus	pepper mild mottle virus	Clarification	PACI-1.5s	1.3
Evaluation of the suitability of a plat virus, pepper mild mottle virus, as a surrogate of human enteric viruses for assessment of the efficacy of coagulation - rapid sand filtration to remove those viruses	Shirasaki, N.; Matsushita, T.; Matsui, Y.; Yamashita, R. Evaluation of the Suitability of a Plant Virus, Pepper Mild Mottle Virus, as a Surrogate of Human Enteric Viruses for Assessment of the Efficacy of Coagulation–Rapid Sand Filtration to Remove Those Viruses. Water Research 2018, 129, 460–469. https://doi.org/10.1016/j.watres.2017.11.043.	2017	Field	virus	Adenovirus type 40	Clarification	PACI-2.1s	1.3
Evaluation of the suitability of a plat virus, pepper mild mottle virus, as a surrogate of human enteric viruses for assessment of the efficacy of coagulation - rapid sand filtration to remove those viruses	Shirasaki, N.; Matsushita, T.; Matsui, Y.; Yamashita, R. Evaluation of the Suitability of a Plant Virus, Pepper Mild Mottle Virus, as a Surrogate of Human Enteric Viruses for Assessment of the Efficacy of Coagulation–Rapid Sand Filtration to Remove Those Viruses. Water Research 2018, 129, 460–469. https://doi.org/10.1016/j.watres.2017.11.043.	2017	Field	virus	Coxsackievirus	Clarification	PACI-2.1s	1.6
Evaluation of the suitability of a plat virus, pepper mild mottle virus, as a surrogate of human enteric viruses for assessment of the efficacy of coagulation - rapid sand filtration to remove those viruses	Shirasaki, N.; Matsushita, T.; Matsui, Y.; Yamashita, R. Evaluation of the Suitability of a Plant Virus, Pepper Mild Mottle Virus, as a Surrogate of Human Enteric Viruses for Assessment of the Efficacy of Coagulation–Rapid Sand Filtration to Remove Those Viruses. Water Research 2018, 129, 460–469. https://doi.org/10.1016/j.watres.2017.11.043.	2017	Field	virus	Hepatitis A	Clarification	PACI-2.1s	1.4
Evaluation of the suitability of a plat virus, pepper mild mottle virus, as a surrogate of human enteric viruses for assessment of the efficacy of coagulation - rapid sand filtration to remove those viruses	Shirasaki, N.; Matsushita, T.; Matsui, Y.; Yamashita, R. Evaluation of the Suitability of a Plant Virus, Pepper Mild Mottle Virus, as a Surrogate of Human Enteric Viruses for Assessment of the Efficacy of Coagulation–Rapid Sand Filtration to Remove Those Viruses. Water Research 2018, 129, 460–469. https://doi.org/10.1016/j.watres.2017.11.043.	2017	Field	virus	Murine norovirus	Clarification	PACI-2.1s	1.3
Evaluation of the suitability of a plat virus, pepper mild mottle virus, as a surrogate of human enteric viruses for assessment of the efficacy of coagulation - rapid sand filtration to remove those viruses	Shirasaki, N.; Matsushita, T.; Matsui, Y.; Yamashita, R. Evaluation of the Suitability of a Plant Virus, Pepper Mild Mottle Virus, as a Surrogate of Human Enteric Viruses for Assessment of the Efficacy of Coagulation–Rapid Sand Filtration to Remove Those Viruses. Water Research 2018, 129, 460–469. https://doi.org/10.1016/j.watres.2017.11.043.	2017	Field	virus	MS2	Clarification	PACI-2.1s	1.8
Evaluation of the suitability of a plat virus, pepper mild mottle virus, as a surrogate of human enteric viruses for assessment of the efficacy of coagulation - rapid sand filtration to remove those viruses	Shirasaki, N.; Matsushita, T.; Matsui, Y.; Yamashita, R. Evaluation of the Suitability of a Plant Virus, Pepper Mild Mottle Virus, as a Surrogate of Human Enteric Viruses for Assessment of the Efficacy of Coagulation–Rapid Sand Filtration to Remove Those Viruses. Water Research 2018, 129, 460–469. https://doi.org/10.1016/j.watres.2017.11.043.	2017	Field	virus	phiX174	Clarification	PACI-2.1s	1.1
Evaluation of the suitability of a plat virus, pepper mild mottle virus, as a surrogate of human enteric viruses for assessment of the efficacy of coagulation - rapid sand filtration to remove those viruses	Shirasaki, N.; Matsushita, T.; Matsui, Y.; Yamashita, R. Evaluation of the Suitability of a Plant Virus, Pepper Mild Mottle Virus, as a Surrogate of Human Enteric Viruses for Assessment of the Efficacy of Coagulation–Rapid Sand Filtration to Remove Those Viruses. Water Research 2018, 129, 460–469. https://doi.org/10.1016/j.watres.2017.11.043.	2017	Field	virus	pepper mild mottle virus	Clarification	PACI-2.1s	1.2
Evaluation of the suitability of a plat virus, pepper mild mottle virus, as a surrogate of human enteric viruses for assessment of the efficacy of coagulation - rapid sand filtration to remove those viruses	Shirasaki, N.; Matsushita, T.; Matsui, Y.; Yamashita, R. Evaluation of the Suitability of a Plant Virus, Pepper Mild Mottle Virus, as a Surrogate of Human Enteric Viruses for Assessment of the Efficacy of Coagulation–Rapid Sand Filtration to Remove Those Viruses. Water Research 2018, 129, 460–469. https://doi.org/10.1016/j.watres.2017.11.043.	2017	Field	virus	Adenovirus type 40	Clarification	PACI-2.1ns	2.4
Evaluation of the suitability of a plat virus, pepper mild mottle virus, as a surrogate of human enteric viruses for assessment of the efficacy of coagulation - rapid sand filtration to remove those viruses	Shirasaki, N.; Matsushita, T.; Matsui, Y.; Yamashita, R. Evaluation of the Suitability of a Plant Virus, Pepper Mild Mottle Virus, as a Surrogate of Human Enteric Viruses for Assessment of the Efficacy of Coagulation–Rapid Sand Filtration to Remove Those Viruses. Water Research 2018, 129, 460–469. https://doi.org/10.1016/j.watres.2017.11.043.	2017	Field	virus	Coxsackievirus	Clarification	PACI-2.1ns	2.4
Evaluation of the suitability of a plat virus, pepper mild mottle virus, as a surrogate of human enteric viruses for assessment of the efficacy of coagulation - rapid sand filtration to remove those viruses	Shirasaki, N.; Matsushita, T.; Matsui, Y.; Yamashita, R. Evaluation of the Suitability of a Plant Virus, Pepper Mild Mottle Virus, as a Surrogate of Human Enteric Viruses for Assessment of the Efficacy of Coagulation–Rapid Sand Filtration to Remove Those Viruses. Water Research 2018, 129, 460–469. https://doi.org/10.1016/j.watres.2017.11.043.	2017	Field	virus	Hepatitis A	Clarification	PACI-2.1ns	2.1
Evaluation of the suitability of a plat virus, pepper mild mottle virus, as a surrogate of human enteric viruses for assessment of the efficacy of coagulation - rapid sand filtration to remove those viruses	Shirasaki, N.; Matsushita, T.; Matsui, Y.; Yamashita, R. Evaluation of the Suitability of a Plant Virus, Pepper Mild Mottle Virus, as a Surrogate of Human Enteric Viruses for Assessment of the Efficacy of Coagulation–Rapid Sand Filtration to Remove Those Viruses. Water Research 2018, 129, 460–469. https://doi.org/10.1016/j.watres.2017.11.043.	2017	Field	virus	Murine norovirus	Clarification	PACI-2.1ns	2.1
Evaluation of the suitability of a plat virus, pepper mild mottle virus, as a surrogate of human enteric viruses for assessment of the efficacy of coagulation - rapid sand filtration to remove those viruses	Shirasaki, N.; Matsushita, T.; Matsui, Y.; Yamashita, R. Evaluation of the Suitability of a Plant Virus, Pepper Mild Mottle Virus, as a Surrogate of Human Enteric Viruses for Assessment of the Efficacy of Coagulation–Rapid Sand Filtration to Remove Those Viruses. Water Research 2018, 129, 460–469. https://doi.org/10.1016/j.watres.2017.11.043.	2017	Field	virus	MS2	Clarification	PACI-2.1ns	2.9
Evaluation of the suitability of a plat virus, pepper mild mottle virus, as a surrogate of human enteric viruses for assessment of the efficacy of coagulation - rapid sand filtration to remove those viruses	Shirasaki, N.; Matsushita, T.; Matsui, Y.; Yamashita, R. Evaluation of the Suitability of a Plant Virus, Pepper Mild Mottle Virus, as a Surrogate of Human Enteric Viruses for Assessment of the Efficacy of Coagulation–Rapid Sand Filtration to Remove Those Viruses. Water Research 2018, 129, 460–469. https://doi.org/10.1016/j.watres.2017.11.043.	2017	Field	virus	phiX174	Clarification	PACI-2.1ns	1.4
Evaluation of the suitability of a plat virus, pepper mild mottle virus, as a surrogate of human enteric viruses for assessment of the efficacy of coagulation - rapid sand filtration to remove those viruses	Shirasaki, N.; Matsushita, T.; Matsui, Y.; Yamashita, R. Evaluation of the Suitability of a Plant Virus, Pepper Mild Mottle Virus, as a Surrogate of Human Enteric Viruses for Assessment of the Efficacy of Coagulation–Rapid Sand Filtration to Remove Those Viruses. Water Research 2018, 129, 460–469. https://doi.org/10.1016/j.watres.2017.11.043.	2017	Field	virus	pepper mild mottle virus	Clarification	PACI-2.1ns	2.1
Evaluation of the suitability of a plat virus, pepper mild mottle virus, as a surrogate of human enteric viruses for assessment of the efficacy of coagulation - rapid sand filtration to remove those viruses	Shirasaki, N.; Matsushita, T.; Matsui, Y.; Yamashita, R. Evaluation of the Suitability of a Plant Virus, Pepper Mild Mottle Virus, as a Surrogate of Human Enteric Viruses for Assessment of the Efficacy of Coagulation–Rapid Sand Filtration to Remove Those Viruses. Water Research 2018, 129, 460–469. https://doi.org/10.1016/j.watres.2017.11.043.	2017	Field	virus	Adenovirus type 40	Clarification	PACI-2.5ns	2.8
Evaluation of the suitability of a plat virus, pepper mild mottle virus, as a surrogate of human enteric viruses for assessment of the efficacy of coagulation - rapid sand filtration to remove those viruses	Shirasaki, N.; Matsushita, T.; Matsui, Y.; Yamashita, R. Evaluation of the Suitability of a Plant Virus, Pepper Mild Mottle Virus, as a Surrogate of Human Enteric Viruses for Assessment of the Efficacy of Coagulation–Rapid Sand Filtration to Remove Those Viruses. Water Research 2018, 129, 460–469. https://doi.org/10.1016/j.watres.2017.11.043.	2017	Field	virus	Coxsackievirus	Clarification	PACI-2.5ns	2.8
Evaluation of the suitability of a plat virus, pepper mild mottle virus, as a surrogate of human enteric viruses for assessment of the efficacy of coagulation - rapid sand filtration to remove those viruses	Shirasaki, N.; Matsushita, T.; Matsui, Y.; Yamashita, R. Evaluation of the Suitability of a Plant Virus, Pepper Mild Mottle Virus, as a Surrogate of Human Enteric Viruses for Assessment of the Efficacy of Coagulation–Rapid Sand Filtration to Remove Those Viruses. Water Research 2018, 129, 460–469. https://doi.org/10.1016/j.watres.2017.11.043.	2017	Field	virus	Hepatitis A	Clarification	PACI-2.5ns	2.5
Evaluation of the suitability of a plat virus, pepper mild mottle virus, as a surrogate of human enteric viruses for assessment of the efficacy of coagulation - rapid sand filtration to remove those viruses	Shirasaki, N.; Matsushita, T.; Matsui, Y.; Yamashita, R. Evaluation of the Suitability of a Plant Virus, Pepper Mild Mottle Virus, as a Surrogate of Human Enteric Viruses for Assessment of the Efficacy of Coagulation–Rapid Sand Filtration to Remove Those Viruses. Water Research 2018, 129, 460–469. https://doi.org/10.1016/j.watres.2017.11.043.	2017	Field	virus	Murine norovirus	Clarification	PACI-2.5ns	2.4
Evaluation of the suitability of a plat virus, pepper mild mottle virus, as a surrogate of human enteric viruses for assessment of the efficacy of coagulation - rapid sand filtration to remove those viruses	Shirasaki, N.; Matsushita, T.; Matsui, Y.; Yamashita, R. Evaluation of the Suitability of a Plant Virus, Pepper Mild Mottle Virus, as a Surrogate of Human Enteric Viruses for Assessment of the Efficacy of Coagulation–Rapid Sand Filtration to Remove Those Viruses. Water Research 2018, 129, 460–469. https://doi.org/10.1016/j.watres.2017.11.043.	2017	Field	virus	MS2	Clarification	PACI-2.5ns	3.1
Evaluation of the suitability of a plat virus, pepper mild mottle virus, as a surrogate of human enteric viruses for assessment of the efficacy of coagulation - rapid sand filtration to remove those viruses	Shirasaki, N.; Matsushita, T.; Matsui, Y.; Yamashita, R. Evaluation of the Suitability of a Plant Virus, Pepper Mild Mottle Virus, as a Surrogate of Human Enteric Viruses for Assessment of the Efficacy of Coagulation–Rapid Sand Filtration to Remove Those Viruses. Water Research 2018, 129, 460–469. https://doi.org/10.1016/j.watres.2017.11.043.	2017	Field	virus	phiX174	Clarification	PACI-2.5ns	1.9
Evaluation of the suitability of a plat virus, pepper mild mottle virus, as a surrogate of human enteric viruses for assessment of the efficacy of coagulation - rapid sand filtration to remove those viruses	Shirasaki, N.; Matsushita, T.; Matsui, Y.; Yamashita, R. Evaluation of the Suitability of a Plant Virus, Pepper Mild Mottle Virus, as a Surrogate of Human Enteric Viruses for Assessment of the Efficacy of Coagulation–Rapid Sand Filtration to Remove Those Viruses. Water Research 2018, 129, 460–469. https://doi.org/10.1016/j.watres.2017.11.043.	2017	Field	virus	PMMoV	Clarification	PACI-2.5ns	2.7
Evaluation of Treatment for Removing Giardia Cysts	Ongerth, J. E. Evaluation of Treatment for Removing Giardia Cysts. Journal - American Water Works Association 1990, 82 (6), 85–96. https://doi.org/10.1002/j.1551-8833.1990.tb06982.x	1990	Lab	protozoa	Giardia	Clarification	none	0.0381796
Evaluation of Treatment for Removing Giardia Cysts	Ongerth, J. E. Evaluation of Treatment for Removing Giardia Cysts. Journal - American Water Works Association 1990, 82 (6), 85–96. https://doi.org/10.1002/j.1551-8833.1990.tb06982.x	1990	Lab	protozoa	Giardia	Clarification	none	0.070701
Evaluation of Treatment for Removing Giardia Cysts	Ongerth, J. E. Evaluation of Treatment for Removing Giardia Cysts. Journal - American Water Works Association 1990, 82 (6), 85–96. https://doi.org/10.1002/j.1551-8833.1990.tb06982.x	1990	Lab	protozoa	Giardia	Clarification	none	0.221849
Evaluation of Treatment for Removing Giardia Cysts	Ongerth, J. E. Evaluation of Treatment for Removing Giardia Cysts. Journal - American Water Works Association 1990, 82 (6), 85–96. https://doi.org/10.1002/j.1551-8833.1990.tb06982.x	1990	Lab	protozoa	Giardia	Clarification	none	0.762769
Evaluation of virus removal efficiency of coagulation-sedimentation and rapid sand filtration processes in a drinking water treatment plant in Bangkok, Thailand	Asami, T.; Katayama, H.; Torrey, J. R.; Visvanathan, C.; Furumai, H. Evaluation of Virus Removal Efficiency of Coagulation-Sedimentation and Rapid Sand Filtration Processes in a Drinking Water Treatment Plant in Bangkok, Thailand. Water Res. 2016, 101, 84–94. https://doi.org/10.1016/j.watres.2016.05.012	2016	Field	bacteria	Escherichia coli	Clarification	Alum	1.238
Evaluation of virus removal efficiency of coagulation-sedimentation and rapid sand filtration processes in a drinking water treatment plant in Bangkok, Thailand	Asami, T.; Katayama, H.; Torrey, J. R.; Visvanathan, C.; Furumai, H. Evaluation of Virus Removal Efficiency of Coagulation-Sedimentation and Rapid Sand Filtration Processes in a Drinking Water Treatment Plant in Bangkok, Thailand. Water Res. 2016, 101, 84–94. https://doi.org/10.1016/j.watres.2016.05.012	2016	Field	bacteria	Total coliform	Clarification	Alum	1.299
Evaluation of virus removal efficiency of coagulation-sedimentation and rapid sand filtration processes in a drinking water treatment plant in Bangkok, Thailand	Asami, T.; Katayama, H.; Torrey, J. R.; Visvanathan, C.; Furumai, H. Evaluation of Virus Removal Efficiency of Coagulation-Sedimentation and Rapid Sand Filtration Processes in a Drinking Water Treatment Plant in Bangkok, Thailand. Water Res. 2016, 101, 84–94. https://doi.org/10.1016/j.watres.2016.05.012	2016	Field	bacteria	Escherichia coli	Clarification	Alum	1.616
Evaluation of virus removal efficiency of coagulation-sedimentation and rapid sand filtration processes in a drinking water treatment plant in Bangkok, Thailand	Asami, T.; Katayama, H.; Torrey, J. R.; Visvanathan, C.; Furumai, H. Evaluation of Virus Removal Efficiency of Coagulation-Sedimentation and Rapid Sand Filtration Processes in a Drinking Water Treatment Plant in Bangkok, Thailand. Water Res. 2016, 101, 84–94. https://doi.org/10.1016/j.watres.2016.05.012	2016	Field	bacteria	Total coliform	Clarification	Alum	1.656
Evaluation of virus removal efficiency of coagulation-sedimentation and rapid sand filtration processes in a drinking water treatment plant in Bangkok, Thailand	Asami, T.; Katayama, H.; Torrey, J. R.; Visvanathan, C.; Furumai, H. Evaluation of Virus Removal Efficiency of Coagulation-Sedimentation and Rapid Sand Filtration Processes in a Drinking Water Treatment Plant in Bangkok, Thailand. Water Res. 2016, 101, 84–94. https://doi.org/10.1016/j.watres.2016.05.012	2016	Field	virus	JC polyomavirus	Clarification	Alum	0.403
Evaluation of virus removal efficiency of coagulation-sedimentation and rapid sand filtration processes in a drinking water treatment plant in Bangkok, Thailand	Asami, T.; Katayama, H.; Torrey, J. R.; Visvanathan, C.; Furumai, H. Evaluation of Virus Removal Efficiency of Coagulation-Sedimentation and Rapid Sand Filtration Processes in a Drinking Water Treatment Plant in Bangkok, Thailand. Water Res. 2016, 101, 84–94. https://doi.org/10.1016/j.watres.2016.05.012	2016	Field	virus	JC polyomavirus	Clarification	Alum	1.617
Evaluation of virus removal efficiency of coagulation-sedimentation and rapid sand filtration processes in a drinking water treatment plant in Bangkok, Thailand	Asami, T.; Katayama, H.; Torrey, J. R.; Visvanathan, C.; Furumai, H. Evaluation of Virus Removal Efficiency of Coagulation-Sedimentation and Rapid Sand Filtration Processes in a Drinking Water Treatment Plant in Bangkok, Thailand. Water Res. 2016, 101, 84–94. https://doi.org/10.1016/j.watres.2016.05.012	2016	Field	virus	pepper mild mottle virus	Clarification	Alum	1.688
Evaluation of virus removal efficiency of coagulation-sedimentation and rapid sand filtration processes in a drinking water treatment plant in Bangkok, Thailand	Asami, T.; Katayama, H.; Torrey, J. R.; Visvanathan, C.; Furumai, H. Evaluation of Virus Removal Efficiency of Coagulation-Sedimentation and Rapid Sand Filtration Processes in a Drinking Water Treatment Plant in Bangkok, Thailand. Water Res. 2016, 101, 84–94. https://doi.org/10.1016/j.watres.2016.05.012	2016	Field	virus	pepper mild mottle virus	Clarification	Alum	1.902
Investigation of enteric adenovirus and poliovirus removal by coagulation processes and suitability of bacteriophages MS2 and phiX174 as surrogates for those viruses	Shirasaki, N.; Matsushita, T.; Matsui, Y.; Marubayashi, T.; Murai, K. Investigation of Enteric Adenovirus and Poliovirus Removal by Coagulation Processes and Suitability of Bacteriophages MS2 and φX174 as Surrogates for Those Viruses. Sci. Total Environ. 2016, 563–564, 29–39. https://doi.org/10.1016/j.scitotenv.2016.04.090.	2016	Lab	virus	Enteric adenovirus type 40	Clarification	alum	0.0599
Investigation of enteric adenovirus and poliovirus removal by coagulation processes and suitability of bacteriophages MS2 and phiX174 as surrogates for those viruses	Shirasaki, N.; Matsushita, T.; Matsui, Y.; Marubayashi, T.; Murai, K. Investigation of Enteric Adenovirus and Poliovirus Removal by Coagulation Processes and Suitability of Bacteriophages MS2 and φX174 as Surrogates for Those Viruses. Sci. Total Environ. 2016, 563–564, 29–39. https://doi.org/10.1016/j.scitotenv.2016.04.090.	2016	Lab	virus	Enteric adenovirus type 40	Clarification	alum	0.124
Investigation of enteric adenovirus and poliovirus removal by coagulation processes and suitability of bacteriophages MS2 and phiX174 as surrogates for those viruses	Shirasaki, N.; Matsushita, T.; Matsui, Y.; Marubayashi, T.; Murai, K. Investigation of Enteric Adenovirus and Poliovirus Removal by Coagulation Processes and Suitability of Bacteriophages MS2 and φX174 as Surrogates for Those Viruses. Sci. Total Environ. 2016, 563–564, 29–39. https://doi.org/10.1016/j.scitotenv.2016.04.090.	2016	Lab	virus	Enteric adenovirus type 40	Clarification	alum	0.189
Investigation of enteric adenovirus and poliovirus removal by coagulation processes and suitability of bacteriophages MS2 and phiX174 as surrogates for those viruses	Shirasaki, N.; Matsushita, T.; Matsui, Y.; Marubayashi, T.; Murai, K. Investigation of Enteric Adenovirus and Poliovirus Removal by Coagulation Processes and Suitability of Bacteriophages MS2 and φX174 as Surrogates for Those Viruses. Sci. Total Environ. 2016, 563–564, 29–39. https://doi.org/10.1016/j.scitotenv.2016.04.090.	2016	Lab	virus	Poliovirus type 1	Clarification	alum	0.4172
Investigation of enteric adenovirus and poliovirus removal by coagulation processes and suitability of bacteriophages MS2 and phiX174 as surrogates for those viruses	Shirasaki, N.; Matsushita, T.; Matsui, Y.; Marubayashi, T.; Murai, K. Investigation of Enteric Adenovirus and Poliovirus Removal by Coagulation Processes and Suitability of Bacteriophages MS2 and φX174 as Surrogates for Those Viruses. Sci. Total Environ. 2016, 563–564, 29–39. https://doi.org/10.1016/j.scitotenv.2016.04.090.	2016	Lab	virus	Enteric adenovirus type 40	Clarification	Alum	0.47
Investigation of enteric adenovirus and poliovirus removal by coagulation processes and suitability of bacteriophages MS2 and phiX174 as surrogates for those viruses	Shirasaki, N.; Matsushita, T.; Matsui, Y.; Marubayashi, T.; Murai, K. Investigation of Enteric Adenovirus and Poliovirus Removal by Coagulation Processes and Suitability of Bacteriophages MS2 and φX174 as Surrogates for Those Viruses. Sci. Total Environ. 2016, 563–564, 29–39. https://doi.org/10.1016/j.scitotenv.2016.04.090.	2016	Lab	virus	Poliovirus type 1	Clarification	alum	0.5269
Investigation of enteric adenovirus and poliovirus removal by coagulation processes and suitability of bacteriophages MS2 and phiX174 as surrogates for those viruses	Shirasaki, N.; Matsushita, T.; Matsui, Y.; Marubayashi, T.; Murai, K. Investigation of Enteric Adenovirus and Poliovirus Removal by Coagulation Processes and Suitability of Bacteriophages MS2 and φX174 as Surrogates for Those Viruses. Sci. Total Environ. 2016, 563–564, 29–39. https://doi.org/10.1016/j.scitotenv.2016.04.090.	2016	Lab	virus	Poliovirus type 1	Clarification	alum	0.6364
Investigation of enteric adenovirus and poliovirus removal by coagulation processes and suitability of bacteriophages MS2 and phiX174 as surrogates for those viruses	Shirasaki, N.; Matsushita, T.; Matsui, Y.; Marubayashi, T.; Murai, K. Investigation of Enteric Adenovirus and Poliovirus Removal by Coagulation Processes and Suitability of Bacteriophages MS2 and φX174 as Surrogates for Those Viruses. Sci. Total Environ. 2016, 563–564, 29–39. https://doi.org/10.1016/j.scitotenv.2016.04.090.	2016	Lab	virus	Poliovirus type 1	Clarification	Alum	0.8616
Investigation of enteric adenovirus and poliovirus removal by coagulation processes and suitability of bacteriophages MS2 and phiX174 as surrogates for those viruses	Shirasaki, N.; Matsushita, T.; Matsui, Y.; Marubayashi, T.; Murai, K. Investigation of Enteric Adenovirus and Poliovirus Removal by Coagulation Processes and Suitability of Bacteriophages MS2 and φX174 as Surrogates for Those Viruses. Sci. Total Environ. 2016, 563–564, 29–39. https://doi.org/10.1016/j.scitotenv.2016.04.090.	2016	Lab	virus	Enteric adenovirus type 40	Clarification	FeCl	0.058
Investigation of enteric adenovirus and poliovirus removal by coagulation processes and suitability of bacteriophages MS2 and phiX174 as surrogates for those viruses	Shirasaki, N.; Matsushita, T.; Matsui, Y.; Marubayashi, T.; Murai, K. Investigation of Enteric Adenovirus and Poliovirus Removal by Coagulation Processes and Suitability of Bacteriophages MS2 and φX174 as Surrogates for Those Viruses. Sci. Total Environ. 2016, 563–564, 29–39. https://doi.org/10.1016/j.scitotenv.2016.04.090.	2016	Lab	virus	Enteric adenovirus type 40	Clarification	FeCl	0.0904
Investigation of enteric adenovirus and poliovirus removal by coagulation processes and suitability of bacteriophages MS2 and phiX174 as surrogates for those viruses	Shirasaki, N.; Matsushita, T.; Matsui, Y.; Marubayashi, T.; Murai, K. Investigation of Enteric Adenovirus and Poliovirus Removal by Coagulation Processes and Suitability of Bacteriophages MS2 and φX174 as Surrogates for Those Viruses. Sci. Total Environ. 2016, 563–564, 29–39. https://doi.org/10.1016/j.scitotenv.2016.04.090.	2016	Lab	virus	Enteric adenovirus type 40	Clarification	FeCl	0.199
Investigation of enteric adenovirus and poliovirus removal by coagulation processes and suitability of bacteriophages MS2 and phiX174 as surrogates for those viruses	Shirasaki, N.; Matsushita, T.; Matsui, Y.; Marubayashi, T.; Murai, K. Investigation of Enteric Adenovirus and Poliovirus Removal by Coagulation Processes and Suitability of Bacteriophages MS2 and φX174 as Surrogates for Those Viruses. Sci. Total Environ. 2016, 563–564, 29–39. https://doi.org/10.1016/j.scitotenv.2016.04.090.	2016	Lab	virus	Poliovirus type 1	Clarification	FeCl	0.6671
Investigation of enteric adenovirus and poliovirus removal by coagulation processes and suitability of bacteriophages MS2 and phiX174 as surrogates for those viruses	Shirasaki, N.; Matsushita, T.; Matsui, Y.; Marubayashi, T.; Murai, K. Investigation of Enteric Adenovirus and Poliovirus Removal by Coagulation Processes and Suitability of Bacteriophages MS2 and φX174 as Surrogates for Those Viruses. Sci. Total Environ. 2016, 563–564, 29–39. https://doi.org/10.1016/j.scitotenv.2016.04.090.	2016	Lab	virus	Poliovirus type 1	Clarification	FeCl	0.7483
Investigation of enteric adenovirus and poliovirus removal by coagulation processes and suitability of bacteriophages MS2 and phiX174 as surrogates for those viruses	Shirasaki, N.; Matsushita, T.; Matsui, Y.; Marubayashi, T.; Murai, K. Investigation of Enteric Adenovirus and Poliovirus Removal by Coagulation Processes and Suitability of Bacteriophages MS2 and φX174 as Surrogates for Those Viruses. Sci. Total Environ. 2016, 563–564, 29–39. https://doi.org/10.1016/j.scitotenv.2016.04.090.	2016	Lab	virus	Poliovirus type 1	Clarification	FeCl	0.9628
Investigation of enteric adenovirus and poliovirus removal by coagulation processes and suitability of bacteriophages MS2 and phiX174 as surrogates for those viruses	Shirasaki, N.; Matsushita, T.; Matsui, Y.; Marubayashi, T.; Murai, K. Investigation of Enteric Adenovirus and Poliovirus Removal by Coagulation Processes and Suitability of Bacteriophages MS2 and φX174 as Surrogates for Those Viruses. Sci. Total Environ. 2016, 563–564, 29–39. https://doi.org/10.1016/j.scitotenv.2016.04.090.	2016	Lab	virus	Enteric adenovirus type 40	Clarification	PACl	0.079
Investigation of enteric adenovirus and poliovirus removal by coagulation processes and suitability of bacteriophages MS2 and phiX174 as surrogates for those viruses	Shirasaki, N.; Matsushita, T.; Matsui, Y.; Marubayashi, T.; Murai, K. Investigation of Enteric Adenovirus and Poliovirus Removal by Coagulation Processes and Suitability of Bacteriophages MS2 and φX174 as Surrogates for Those Viruses. Sci. Total Environ. 2016, 563–564, 29–39. https://doi.org/10.1016/j.scitotenv.2016.04.090.	2016	Lab	virus	Enteric adenovirus type 40	Clarification	PACl	0.0843
Investigation of enteric adenovirus and poliovirus removal by coagulation processes and suitability of bacteriophages MS2 and phiX174 as surrogates for those viruses	Shirasaki, N.; Matsushita, T.; Matsui, Y.; Marubayashi, T.; Murai, K. Investigation of Enteric Adenovirus and Poliovirus Removal by Coagulation Processes and Suitability of Bacteriophages MS2 and φX174 as Surrogates for Those Viruses. Sci. Total Environ. 2016, 563–564, 29–39. https://doi.org/10.1016/j.scitotenv.2016.04.090.	2016	Lab	virus	Enteric adenovirus type 40	Clarification	PACl	0.213
Investigation of enteric adenovirus and poliovirus removal by coagulation processes and suitability of bacteriophages MS2 and phiX174 as surrogates for those viruses	Shirasaki, N.; Matsushita, T.; Matsui, Y.; Marubayashi, T.; Murai, K. Investigation of Enteric Adenovirus and Poliovirus Removal by Coagulation Processes and Suitability of Bacteriophages MS2 and φX174 as Surrogates for Those Viruses. Sci. Total Environ. 2016, 563–564, 29–39. https://doi.org/10.1016/j.scitotenv.2016.04.090.	2016	Lab	virus	Enteric adenovirus type 40	Clarification	PACl	0.213
Investigation of enteric adenovirus and poliovirus removal by coagulation processes and suitability of bacteriophages MS2 and phiX174 as surrogates for those viruses	Shirasaki, N.; Matsushita, T.; Matsui, Y.; Marubayashi, T.; Murai, K. Investigation of Enteric Adenovirus and Poliovirus Removal by Coagulation Processes and Suitability of Bacteriophages MS2 and φX174 as Surrogates for Those Viruses. Sci. Total Environ. 2016, 563–564, 29–39. https://doi.org/10.1016/j.scitotenv.2016.04.090.	2016	Lab	virus	Poliovirus type 1	Clarification	PACl	0.4462
Investigation of enteric adenovirus and poliovirus removal by coagulation processes and suitability of bacteriophages MS2 and phiX174 as surrogates for those viruses	Shirasaki, N.; Matsushita, T.; Matsui, Y.; Marubayashi, T.; Murai, K. Investigation of Enteric Adenovirus and Poliovirus Removal by Coagulation Processes and Suitability of Bacteriophages MS2 and φX174 as Surrogates for Those Viruses. Sci. Total Environ. 2016, 563–564, 29–39. https://doi.org/10.1016/j.scitotenv.2016.04.090.	2016	Lab	virus	Enteric adenovirus type 40	Clarification	PACl	0.45
Investigation of enteric adenovirus and poliovirus removal by coagulation processes and suitability of bacteriophages MS2 and phiX174 as surrogates for those viruses	Shirasaki, N.; Matsushita, T.; Matsui, Y.; Marubayashi, T.; Murai, K. Investigation of Enteric Adenovirus and Poliovirus Removal by Coagulation Processes and Suitability of Bacteriophages MS2 and φX174 as Surrogates for Those Viruses. Sci. Total Environ. 2016, 563–564, 29–39. https://doi.org/10.1016/j.scitotenv.2016.04.090.	2016	Lab	virus	Poliovirus type 1	Clarification	PACl	0.5473
Investigation of enteric adenovirus and poliovirus removal by coagulation processes and suitability of bacteriophages MS2 and phiX174 as surrogates for those viruses	Shirasaki, N.; Matsushita, T.; Matsui, Y.; Marubayashi, T.; Murai, K. Investigation of Enteric Adenovirus and Poliovirus Removal by Coagulation Processes and Suitability of Bacteriophages MS2 and φX174 as Surrogates for Those Viruses. Sci. Total Environ. 2016, 563–564, 29–39. https://doi.org/10.1016/j.scitotenv.2016.04.090.	2016	Lab	virus	Poliovirus type 1	Clarification	PACl	0.5538
Investigation of enteric adenovirus and poliovirus removal by coagulation processes and suitability of bacteriophages MS2 and phiX174 as surrogates for those viruses	Shirasaki, N.; Matsushita, T.; Matsui, Y.; Marubayashi, T.; Murai, K. Investigation of Enteric Adenovirus and Poliovirus Removal by Coagulation Processes and Suitability of Bacteriophages MS2 and φX174 as Surrogates for Those Viruses. Sci. Total Environ. 2016, 563–564, 29–39. https://doi.org/10.1016/j.scitotenv.2016.04.090.	2016	Lab	virus	Enteric adenovirus type 40	Clarification	PACl	0.594
Investigation of enteric adenovirus and poliovirus removal by coagulation processes and suitability of bacteriophages MS2 and phiX174 as surrogates for those viruses	Shirasaki, N.; Matsushita, T.; Matsui, Y.; Marubayashi, T.; Murai, K. Investigation of Enteric Adenovirus and Poliovirus Removal by Coagulation Processes and Suitability of Bacteriophages MS2 and φX174 as Surrogates for Those Viruses. Sci. Total Environ. 2016, 563–564, 29–39. https://doi.org/10.1016/j.scitotenv.2016.04.090.	2016	Lab	virus	Enteric adenovirus type 40	Clarification	PACl	0.631
Investigation of enteric adenovirus and poliovirus removal by coagulation processes and suitability of bacteriophages MS2 and phiX174 as surrogates for those viruses	Shirasaki, N.; Matsushita, T.; Matsui, Y.; Marubayashi, T.; Murai, K. Investigation of Enteric Adenovirus and Poliovirus Removal by Coagulation Processes and Suitability of Bacteriophages MS2 and φX174 as Surrogates for Those Viruses. Sci. Total Environ. 2016, 563–564, 29–39. https://doi.org/10.1016/j.scitotenv.2016.04.090.	2016	Lab	virus	Poliovirus type 1	Clarification	PACl	0.6425
Investigation of enteric adenovirus and poliovirus removal by coagulation processes and suitability of bacteriophages MS2 and phiX174 as surrogates for those viruses	Shirasaki, N.; Matsushita, T.; Matsui, Y.; Marubayashi, T.; Murai, K. Investigation of Enteric Adenovirus and Poliovirus Removal by Coagulation Processes and Suitability of Bacteriophages MS2 and φX174 as Surrogates for Those Viruses. Sci. Total Environ. 2016, 563–564, 29–39. https://doi.org/10.1016/j.scitotenv.2016.04.090.	2016	Lab	virus	Poliovirus type 1	Clarification	PACl	0.718
Investigation of enteric adenovirus and poliovirus removal by coagulation processes and suitability of bacteriophages MS2 and phiX174 as surrogates for those viruses	Shirasaki, N.; Matsushita, T.; Matsui, Y.; Marubayashi, T.; Murai, K. Investigation of Enteric Adenovirus and Poliovirus Removal by Coagulation Processes and Suitability of Bacteriophages MS2 and φX174 as Surrogates for Those Viruses. Sci. Total Environ. 2016, 563–564, 29–39. https://doi.org/10.1016/j.scitotenv.2016.04.090.	2016	Lab	virus	Poliovirus type 1	Clarification	PACl	0.7658
Investigation of enteric adenovirus and poliovirus removal by coagulation processes and suitability of bacteriophages MS2 and phiX174 as surrogates for those viruses	Shirasaki, N.; Matsushita, T.; Matsui, Y.; Marubayashi, T.; Murai, K. Investigation of Enteric Adenovirus and Poliovirus Removal by Coagulation Processes and Suitability of Bacteriophages MS2 and φX174 as Surrogates for Those Viruses. Sci. Total Environ. 2016, 563–564, 29–39. https://doi.org/10.1016/j.scitotenv.2016.04.090.	2016	Lab	virus	Poliovirus type 1	Clarification	PACl	0.8493
Investigation of enteric adenovirus and poliovirus removal by coagulation processes and suitability of bacteriophages MS2 and phiX174 as surrogates for those viruses	Shirasaki, N.; Matsushita, T.; Matsui, Y.; Marubayashi, T.; Murai, K. Investigation of Enteric Adenovirus and Poliovirus Removal by Coagulation Processes and Suitability of Bacteriophages MS2 and φX174 as Surrogates for Those Viruses. Sci. Total Environ. 2016, 563–564, 29–39. https://doi.org/10.1016/j.scitotenv.2016.04.090.	2016	Lab	virus	Enteric adenovirus type 40	Clarification	PACl	0.863
Investigation of enteric adenovirus and poliovirus removal by coagulation processes and suitability of bacteriophages MS2 and phiX174 as surrogates for those viruses	Shirasaki, N.; Matsushita, T.; Matsui, Y.; Marubayashi, T.; Murai, K. Investigation of Enteric Adenovirus and Poliovirus Removal by Coagulation Processes and Suitability of Bacteriophages MS2 and φX174 as Surrogates for Those Viruses. Sci. Total Environ. 2016, 563–564, 29–39. https://doi.org/10.1016/j.scitotenv.2016.04.090.	2016	Lab	virus	Poliovirus type 1	Clarification	PACl	0.8715
Investigation of enteric adenovirus and poliovirus removal by coagulation processes and suitability of bacteriophages MS2 and phiX174 as surrogates for those viruses	Shirasaki, N.; Matsushita, T.; Matsui, Y.; Marubayashi, T.; Murai, K. Investigation of Enteric Adenovirus and Poliovirus Removal by Coagulation Processes and Suitability of Bacteriophages MS2 and φX174 as Surrogates for Those Viruses. Sci. Total Environ. 2016, 563–564, 29–39. https://doi.org/10.1016/j.scitotenv.2016.04.090.	2016	Lab	virus	Enteric adenovirus type 40	Clarification	PACl	0.8786
Investigation of enteric adenovirus and poliovirus removal by coagulation processes and suitability of bacteriophages MS2 and phiX174 as surrogates for those viruses	Shirasaki, N.; Matsushita, T.; Matsui, Y.; Marubayashi, T.; Murai, K. Investigation of Enteric Adenovirus and Poliovirus Removal by Coagulation Processes and Suitability of Bacteriophages MS2 and φX174 as Surrogates for Those Viruses. Sci. Total Environ. 2016, 563–564, 29–39. https://doi.org/10.1016/j.scitotenv.2016.04.090.	2016	Lab	virus	Poliovirus type 1	Clarification	PACl	0.8804
Investigation of enteric adenovirus and poliovirus removal by coagulation processes and suitability of bacteriophages MS2 and phiX174 as surrogates for those viruses	Shirasaki, N.; Matsushita, T.; Matsui, Y.; Marubayashi, T.; Murai, K. Investigation of Enteric Adenovirus and Poliovirus Removal by Coagulation Processes and Suitability of Bacteriophages MS2 and φX174 as Surrogates for Those Viruses. Sci. Total Environ. 2016, 563–564, 29–39. https://doi.org/10.1016/j.scitotenv.2016.04.090.	2016	Lab	virus	Poliovirus type 1	Clarification	PACl	1.018
Investigation of enteric adenovirus and poliovirus removal by coagulation processes and suitability of bacteriophages MS2 and phiX174 as surrogates for those viruses	Shirasaki, N.; Matsushita, T.; Matsui, Y.; Marubayashi, T.; Murai, K. Investigation of Enteric Adenovirus and Poliovirus Removal by Coagulation Processes and Suitability of Bacteriophages MS2 and φX174 as Surrogates for Those Viruses. Sci. Total Environ. 2016, 563–564, 29–39. https://doi.org/10.1016/j.scitotenv.2016.04.090.	2016	Lab	virus	Enteric adenovirus type 40	Clarification	PACl	1.087
Investigation of enteric adenovirus and poliovirus removal by coagulation processes and suitability of bacteriophages MS2 and phiX174 as surrogates for those viruses	Shirasaki, N.; Matsushita, T.; Matsui, Y.; Marubayashi, T.; Murai, K. Investigation of Enteric Adenovirus and Poliovirus Removal by Coagulation Processes and Suitability of Bacteriophages MS2 and φX174 as Surrogates for Those Viruses. Sci. Total Environ. 2016, 563–564, 29–39. https://doi.org/10.1016/j.scitotenv.2016.04.090.	2016	Lab	virus	Enteric adenovirus type 40	Clarification	PACl	1.13
Investigation of enteric adenovirus and poliovirus removal by coagulation processes and suitability of bacteriophages MS2 and phiX174 as surrogates for those viruses	Shirasaki, N.; Matsushita, T.; Matsui, Y.; Marubayashi, T.; Murai, K. Investigation of Enteric Adenovirus and Poliovirus Removal by Coagulation Processes and Suitability of Bacteriophages MS2 and φX174 as Surrogates for Those Viruses. Sci. Total Environ. 2016, 563–564, 29–39. https://doi.org/10.1016/j.scitotenv.2016.04.090.	2016	Lab	virus	Poliovirus type 1	Clarification	PACl	1.198
Metals, heavy metals and microorganism removal from spent filter backwash water by hybrid coagulation-UF processes	Mahdavi, M.; Amin, M. M.; Mahvi, A. H.; Pourzamani, H.; Ebrahimi, A. Metals, Heavy Metals and Microorganism Removal from Spent Filter Backwash Water by Hybrid Coagulation-Uf Processes. Journal of Water Reuse and Desalination 2018, 8 (2), 225–233. https://doi.org/10.2166/wrd.2017.148.	2018	Field	bacteria	Total coliform	Clarification	FeCl2	0.72
Metals, heavy metals and microorganism removal from spent filter backwash water by hybrid coagulation-UF processes	Mahdavi, M.; Amin, M. M.; Mahvi, A. H.; Pourzamani, H.; Ebrahimi, A. Metals, Heavy Metals and Microorganism Removal from Spent Filter Backwash Water by Hybrid Coagulation-Uf Processes. Journal of Water Reuse and Desalination 2018, 8 (2), 225–233. https://doi.org/10.2166/wrd.2017.148.	2018	Field	bacteria	Fecal coliform	Clarification	FeCl2	0.55
Metals, heavy metals and microorganism removal from spent filter backwash water by hybrid coagulation-UF processes	Mahdavi, M.; Amin, M. M.; Mahvi, A. H.; Pourzamani, H.; Ebrahimi, A. Metals, Heavy Metals and Microorganism Removal from Spent Filter Backwash Water by Hybrid Coagulation-Uf Processes. Journal of Water Reuse and Desalination 2018, 8 (2), 225–233. https://doi.org/10.2166/wrd.2017.148.	2018	Field	bacteria	Total coliform	Clarification	PAFCl3	0.92
Metals, heavy metals and microorganism removal from spent filter backwash water by hybrid coagulation-UF processes	Mahdavi, M.; Amin, M. M.; Mahvi, A. H.; Pourzamani, H.; Ebrahimi, A. Metals, Heavy Metals and Microorganism Removal from Spent Filter Backwash Water by Hybrid Coagulation-Uf Processes. Journal of Water Reuse and Desalination 2018, 8 (2), 225–233. https://doi.org/10.2166/wrd.2017.148.	2018	Field	bacteria	Fecal coliform	Clarification	PAFCl3	0.68
Removal of adenovirus, calicivirus, and bacteriophages by conventional drinking water treatment	Abbaszadegan, M.; Monteiro, P.; Nwachuku, N.; Alum, A.; Ryu, H. Removal of Adenovirus, Calicivirus, and Bacteriophages by Conventional Drinking Water Treatment. J. Environ. Sci. Health Part A-Toxic/Hazard. Subst. Environ. Eng. 2008, 43 (2), 171–177. https://doi.org/10.1080/10934520701781541	2008	Lab	virus	Bacteriophage PRD-1	Clarification	FeCl	0.3204
Removal of adenovirus, calicivirus, and bacteriophages by conventional drinking water treatment	Abbaszadegan, M.; Monteiro, P.; Nwachuku, N.; Alum, A.; Ryu, H. Removal of Adenovirus, Calicivirus, and Bacteriophages by Conventional Drinking Water Treatment. J. Environ. Sci. Health Part A-Toxic/Hazard. Subst. Environ. Eng. 2008, 43 (2), 171–177. https://doi.org/10.1080/10934520701781541	2008	Field	virus	Bacteriophage Phi-X174	Clarification	FeCl	0.4
Removal of adenovirus, calicivirus, and bacteriophages by conventional drinking water treatment	Abbaszadegan, M.; Monteiro, P.; Nwachuku, N.; Alum, A.; Ryu, H. Removal of Adenovirus, Calicivirus, and Bacteriophages by Conventional Drinking Water Treatment. J. Environ. Sci. Health Part A-Toxic/Hazard. Subst. Environ. Eng. 2008, 43 (2), 171–177. https://doi.org/10.1080/10934520701781541	2008	Field	virus	Bacteriophage Phi-X174	Clarification	FeCl	0.4
Removal of adenovirus, calicivirus, and bacteriophages by conventional drinking water treatment	Abbaszadegan, M.; Monteiro, P.; Nwachuku, N.; Alum, A.; Ryu, H. Removal of Adenovirus, Calicivirus, and Bacteriophages by Conventional Drinking Water Treatment. J. Environ. Sci. Health Part A-Toxic/Hazard. Subst. Environ. Eng. 2008, 43 (2), 171–177. https://doi.org/10.1080/10934520701781541	2008	Lab	virus	Bacteriophage PRD-1	Clarification	FeCl	0.627
Removal of adenovirus, calicivirus, and bacteriophages by conventional drinking water treatment	Abbaszadegan, M.; Monteiro, P.; Nwachuku, N.; Alum, A.; Ryu, H. Removal of Adenovirus, Calicivirus, and Bacteriophages by Conventional Drinking Water Treatment. J. Environ. Sci. Health Part A-Toxic/Hazard. Subst. Environ. Eng. 2008, 43 (2), 171–177. https://doi.org/10.1080/10934520701781541	2008	Field	virus	Bacteriophage Phi-X174	Clarification	FeCl	0.7
Removal of adenovirus, calicivirus, and bacteriophages by conventional drinking water treatment	Abbaszadegan, M.; Monteiro, P.; Nwachuku, N.; Alum, A.; Ryu, H. Removal of Adenovirus, Calicivirus, and Bacteriophages by Conventional Drinking Water Treatment. J. Environ. Sci. Health Part A-Toxic/Hazard. Subst. Environ. Eng. 2008, 43 (2), 171–177. https://doi.org/10.1080/10934520701781541	2008	Field	virus	Bacteriophage Phi-X174	Clarification	FeCl	0.8
Removal of adenovirus, calicivirus, and bacteriophages by conventional drinking water treatment	Abbaszadegan, M.; Monteiro, P.; Nwachuku, N.; Alum, A.; Ryu, H. Removal of Adenovirus, Calicivirus, and Bacteriophages by Conventional Drinking Water Treatment. J. Environ. Sci. Health Part A-Toxic/Hazard. Subst. Environ. Eng. 2008, 43 (2), 171–177. https://doi.org/10.1080/10934520701781541	2008	Field	virus	Bacteriophage PRD-1	Clarification	FeCl	0.9
Removal of adenovirus, calicivirus, and bacteriophages by conventional drinking water treatment	Abbaszadegan, M.; Monteiro, P.; Nwachuku, N.; Alum, A.; Ryu, H. Removal of Adenovirus, Calicivirus, and Bacteriophages by Conventional Drinking Water Treatment. J. Environ. Sci. Health Part A-Toxic/Hazard. Subst. Environ. Eng. 2008, 43 (2), 171–177. https://doi.org/10.1080/10934520701781541	2008	Lab	virus	Bacteriophage PRD-1	Clarification	FeCl	0.9837
Removal of adenovirus, calicivirus, and bacteriophages by conventional drinking water treatment	Abbaszadegan, M.; Monteiro, P.; Nwachuku, N.; Alum, A.; Ryu, H. Removal of Adenovirus, Calicivirus, and Bacteriophages by Conventional Drinking Water Treatment. J. Environ. Sci. Health Part A-Toxic/Hazard. Subst. Environ. Eng. 2008, 43 (2), 171–177. https://doi.org/10.1080/10934520701781541	2008	Lab	virus	Bacteriophage PRD-1	Clarification	FeCl	1.033
Removal of adenovirus, calicivirus, and bacteriophages by conventional drinking water treatment	Abbaszadegan, M.; Monteiro, P.; Nwachuku, N.; Alum, A.; Ryu, H. Removal of Adenovirus, Calicivirus, and Bacteriophages by Conventional Drinking Water Treatment. J. Environ. Sci. Health Part A-Toxic/Hazard. Subst. Environ. Eng. 2008, 43 (2), 171–177. https://doi.org/10.1080/10934520701781541	2008	Lab	virus	Bacteriophage MS2	Clarification	FeCl	1.125
Removal of adenovirus, calicivirus, and bacteriophages by conventional drinking water treatment	Abbaszadegan, M.; Monteiro, P.; Nwachuku, N.; Alum, A.; Ryu, H. Removal of Adenovirus, Calicivirus, and Bacteriophages by Conventional Drinking Water Treatment. J. Environ. Sci. Health Part A-Toxic/Hazard. Subst. Environ. Eng. 2008, 43 (2), 171–177. https://doi.org/10.1080/10934520701781541	2008	Lab	virus	Bacteriophage PRD-1	Clarification	FeCl	1.171
Removal of adenovirus, calicivirus, and bacteriophages by conventional drinking water treatment	Abbaszadegan, M.; Monteiro, P.; Nwachuku, N.; Alum, A.; Ryu, H. Removal of Adenovirus, Calicivirus, and Bacteriophages by Conventional Drinking Water Treatment. J. Environ. Sci. Health Part A-Toxic/Hazard. Subst. Environ. Eng. 2008, 43 (2), 171–177. https://doi.org/10.1080/10934520701781541	2008	Lab	virus	Bacteriophage MS2	Clarification	FeCl	1.184
Removal of adenovirus, calicivirus, and bacteriophages by conventional drinking water treatment	Abbaszadegan, M.; Monteiro, P.; Nwachuku, N.; Alum, A.; Ryu, H. Removal of Adenovirus, Calicivirus, and Bacteriophages by Conventional Drinking Water Treatment. J. Environ. Sci. Health Part A-Toxic/Hazard. Subst. Environ. Eng. 2008, 43 (2), 171–177. https://doi.org/10.1080/10934520701781541	2008	Field	virus	Bacteriophage PRD-1	Clarification	FeCl	1.3
Removal of adenovirus, calicivirus, and bacteriophages by conventional drinking water treatment	Abbaszadegan, M.; Monteiro, P.; Nwachuku, N.; Alum, A.; Ryu, H. Removal of Adenovirus, Calicivirus, and Bacteriophages by Conventional Drinking Water Treatment. J. Environ. Sci. Health Part A-Toxic/Hazard. Subst. Environ. Eng. 2008, 43 (2), 171–177. https://doi.org/10.1080/10934520701781541	2008	Lab	virus	Bacteriophage MS2	Clarification	FeCl	1.3429
Removal of adenovirus, calicivirus, and bacteriophages by conventional drinking water treatment	Abbaszadegan, M.; Monteiro, P.; Nwachuku, N.; Alum, A.; Ryu, H. Removal of Adenovirus, Calicivirus, and Bacteriophages by Conventional Drinking Water Treatment. J. Environ. Sci. Health Part A-Toxic/Hazard. Subst. Environ. Eng. 2008, 43 (2), 171–177. https://doi.org/10.1080/10934520701781541	2008	Field	virus	Bacteriophage PRD-1	Clarification	FeCl	1.4
Removal of adenovirus, calicivirus, and bacteriophages by conventional drinking water treatment	Abbaszadegan, M.; Monteiro, P.; Nwachuku, N.; Alum, A.; Ryu, H. Removal of Adenovirus, Calicivirus, and Bacteriophages by Conventional Drinking Water Treatment. J. Environ. Sci. Health Part A-Toxic/Hazard. Subst. Environ. Eng. 2008, 43 (2), 171–177. https://doi.org/10.1080/10934520701781541	2008	Field	virus	Bacteriophage MS2	Clarification	FeCl	1.5
Removal of adenovirus, calicivirus, and bacteriophages by conventional drinking water treatment	Abbaszadegan, M.; Monteiro, P.; Nwachuku, N.; Alum, A.; Ryu, H. Removal of Adenovirus, Calicivirus, and Bacteriophages by Conventional Drinking Water Treatment. J. Environ. Sci. Health Part A-Toxic/Hazard. Subst. Environ. Eng. 2008, 43 (2), 171–177. https://doi.org/10.1080/10934520701781541	2008	Field	virus	Bacteriophage MS2	Clarification	FeCl	1.5
Removal of adenovirus, calicivirus, and bacteriophages by conventional drinking water treatment	Abbaszadegan, M.; Monteiro, P.; Nwachuku, N.; Alum, A.; Ryu, H. Removal of Adenovirus, Calicivirus, and Bacteriophages by Conventional Drinking Water Treatment. J. Environ. Sci. Health Part A-Toxic/Hazard. Subst. Environ. Eng. 2008, 43 (2), 171–177. https://doi.org/10.1080/10934520701781541	2008	Field	virus	Bacteriophage Fr	Clarification	FeCl	1.5
Removal of adenovirus, calicivirus, and bacteriophages by conventional drinking water treatment	Abbaszadegan, M.; Monteiro, P.; Nwachuku, N.; Alum, A.; Ryu, H. Removal of Adenovirus, Calicivirus, and Bacteriophages by Conventional Drinking Water Treatment. J. Environ. Sci. Health Part A-Toxic/Hazard. Subst. Environ. Eng. 2008, 43 (2), 171–177. https://doi.org/10.1080/10934520701781541	2008	Field	virus	Bacteriophage PRD-1	Clarification	FeCl	1.5
Removal of adenovirus, calicivirus, and bacteriophages by conventional drinking water treatment	Abbaszadegan, M.; Monteiro, P.; Nwachuku, N.; Alum, A.; Ryu, H. Removal of Adenovirus, Calicivirus, and Bacteriophages by Conventional Drinking Water Treatment. J. Environ. Sci. Health Part A-Toxic/Hazard. Subst. Environ. Eng. 2008, 43 (2), 171–177. https://doi.org/10.1080/10934520701781541	2008	Lab	virus	Bacteriophage MS2	Clarification	FeCl	1.511
Removal of adenovirus, calicivirus, and bacteriophages by conventional drinking water treatment	Abbaszadegan, M.; Monteiro, P.; Nwachuku, N.; Alum, A.; Ryu, H. Removal of Adenovirus, Calicivirus, and Bacteriophages by Conventional Drinking Water Treatment. J. Environ. Sci. Health Part A-Toxic/Hazard. Subst. Environ. Eng. 2008, 43 (2), 171–177. https://doi.org/10.1080/10934520701781541	2008	Field	virus	Bacteriophage MS2	Clarification	FeCl	1.6
Removal of adenovirus, calicivirus, and bacteriophages by conventional drinking water treatment	Abbaszadegan, M.; Monteiro, P.; Nwachuku, N.; Alum, A.; Ryu, H. Removal of Adenovirus, Calicivirus, and Bacteriophages by Conventional Drinking Water Treatment. J. Environ. Sci. Health Part A-Toxic/Hazard. Subst. Environ. Eng. 2008, 43 (2), 171–177. https://doi.org/10.1080/10934520701781541	2008	Field	virus	Bacteriophage Fr	Clarification	FeCl	1.6
Removal of adenovirus, calicivirus, and bacteriophages by conventional drinking water treatment	Abbaszadegan, M.; Monteiro, P.; Nwachuku, N.; Alum, A.; Ryu, H. Removal of Adenovirus, Calicivirus, and Bacteriophages by Conventional Drinking Water Treatment. J. Environ. Sci. Health Part A-Toxic/Hazard. Subst. Environ. Eng. 2008, 43 (2), 171–177. https://doi.org/10.1080/10934520701781541	2008	Lab	virus	Bacteriophage MS2	Clarification	FeCl	1.7488
Removal of adenovirus, calicivirus, and bacteriophages by conventional drinking water treatment	Abbaszadegan, M.; Monteiro, P.; Nwachuku, N.; Alum, A.; Ryu, H. Removal of Adenovirus, Calicivirus, and Bacteriophages by Conventional Drinking Water Treatment. J. Environ. Sci. Health Part A-Toxic/Hazard. Subst. Environ. Eng. 2008, 43 (2), 171–177. https://doi.org/10.1080/10934520701781541	2008	Field	virus	Bacteriophage Fr	Clarification	FeCl	2.3
Removal of adenovirus, calicivirus, and bacteriophages by conventional drinking water treatment	Abbaszadegan, M.; Monteiro, P.; Nwachuku, N.; Alum, A.; Ryu, H. Removal of Adenovirus, Calicivirus, and Bacteriophages by Conventional Drinking Water Treatment. J. Environ. Sci. Health Part A-Toxic/Hazard. Subst. Environ. Eng. 2008, 43 (2), 171–177. https://doi.org/10.1080/10934520701781541	2008	Field	virus	Bacteriophage Fr	Clarification	FeCl	2.6
Removal of adenovirus, calicivirus, and bacteriophages by conventional drinking water treatment	Abbaszadegan, M.; Monteiro, P.; Nwachuku, N.; Alum, A.; Ryu, H. Removal of Adenovirus, Calicivirus, and Bacteriophages by Conventional Drinking Water Treatment. J. Environ. Sci. Health Part A-Toxic/Hazard. Subst. Environ. Eng. 2008, 43 (2), 171–177. https://doi.org/10.1080/10934520701781541	2008	Field	virus	Bacteriophage MS2	Clarification	FeCl	2.9
Removal of Encephalitozoon intestinalis, calicivirus, and coliphages by conventional drinking water treatment	Gerba, C. P.; Riley, K. R.; Nwachuku, N.; Ryu, H.; Abbaszadegan, M. Removal of Encephalitozoon Intestinalis, Calicivirus, and Coliphages by Conventional Drinking Water Treatment. J. Environ. Sci. Health Part A-Toxic/Hazard. Subst. Environ. Eng. 2003, 38 (7), 1259–1268. https://doi.org/10.1081/ESE-120021124	2003	Field	bacteria	Encephalitozoon intestinalis (spores)	Clarification	alum/polymer	0.78
Removal of Encephalitozoon intestinalis, calicivirus, and coliphages by conventional drinking water treatment	Gerba, C. P.; Riley, K. R.; Nwachuku, N.; Ryu, H.; Abbaszadegan, M. Removal of Encephalitozoon Intestinalis, Calicivirus, and Coliphages by Conventional Drinking Water Treatment. J. Environ. Sci. Health Part A-Toxic/Hazard. Subst. Environ. Eng. 2003, 38 (7), 1259–1268. https://doi.org/10.1081/ESE-120021124	2003	Field	bacteria	E. coli	Clarification	alum/polymer	1.23
Removal of Encephalitozoon intestinalis, calicivirus, and coliphages by conventional drinking water treatment	Gerba, C. P.; Riley, K. R.; Nwachuku, N.; Ryu, H.; Abbaszadegan, M. Removal of Encephalitozoon Intestinalis, Calicivirus, and Coliphages by Conventional Drinking Water Treatment. J. Environ. Sci. Health Part A-Toxic/Hazard. Subst. Environ. Eng. 2003, 38 (7), 1259–1268. https://doi.org/10.1081/ESE-120021124	2003	Field	virus	Bacteriophage PRD1	Clarification	alum/polymer	0.78
Removal of Encephalitozoon intestinalis, calicivirus, and coliphages by conventional drinking water treatment	Gerba, C. P.; Riley, K. R.; Nwachuku, N.; Ryu, H.; Abbaszadegan, M. Removal of Encephalitozoon Intestinalis, Calicivirus, and Coliphages by Conventional Drinking Water Treatment. J. Environ. Sci. Health Part A-Toxic/Hazard. Subst. Environ. Eng. 2003, 38 (7), 1259–1268. https://doi.org/10.1081/ESE-120021124	2003	Field	virus	Bacteriophage MS2	Clarification	alum/polymer	1.83
Removal of Encephalitozoon intestinalis, calicivirus, and coliphages by conventional drinking water treatment	Gerba, C. P.; Riley, K. R.; Nwachuku, N.; Ryu, H.; Abbaszadegan, M. Removal of Encephalitozoon Intestinalis, Calicivirus, and Coliphages by Conventional Drinking Water Treatment. J. Environ. Sci. Health Part A-Toxic/Hazard. Subst. Environ. Eng. 2003, 38 (7), 1259–1268. https://doi.org/10.1081/ESE-120021124	2003	Field	virus	Bacteriophage Fr	Clarification	alum/polymer	1.97
Removal of Encephalitozoon intestinalis, calicivirus, and coliphages by conventional drinking water treatment	Gerba, C. P.; Riley, K. R.; Nwachuku, N.; Ryu, H.; Abbaszadegan, M. Removal of Encephalitozoon Intestinalis, Calicivirus, and Coliphages by Conventional Drinking Water Treatment. J. Environ. Sci. Health Part A-Toxic/Hazard. Subst. Environ. Eng. 2003, 38 (7), 1259–1268. https://doi.org/10.1081/ESE-120021124	2003	Field	virus	Feline calicivirus	Clarification	alum/polymer	2.49
Removing giardia and cryptosporidium by conventional treatment and direct filtration	Nieminski, E. C.; Ongerth, J. E. Removing Giardia and Cryptosporidium by Conventional Treatment and Direct Filtration. Journal - American Water Works Association 1995, 87 (9), 96–106	1995	Field	protozoa	Cryptosporidium	Clarification	alum/polymer	3
Removing giardia and cryptosporidium by conventional treatment and direct filtration	Nieminski, E. C.; Ongerth, J. E. Removing Giardia and Cryptosporidium by Conventional Treatment and Direct Filtration. Journal - American Water Works Association 1995, 87 (9), 96–106	1995	Field	protozoa	Cryptosporidium	Clarification	alum/polymer	3
Removing giardia and cryptosporidium by conventional treatment and direct filtration	Nieminski, E. C.; Ongerth, J. E. Removing Giardia and Cryptosporidium by Conventional Treatment and Direct Filtration. Journal - American Water Works Association 1995, 87 (9), 96–106	1995	Field	protozoa	Giardia	Clarification	alum/polymer	3.3
Removing giardia and cryptosporidium by conventional treatment and direct filtration	Nieminski, E. C.; Ongerth, J. E. Removing Giardia and Cryptosporidium by Conventional Treatment and Direct Filtration. Journal - American Water Works Association 1995, 87 (9), 96–106	1995	Field	protozoa	Giardia	Clarification	alum/polymer	3.4
Sedimentation of Free and Attached Cryptosporidium oocysts and Giardia Cycts in Water	Medema, G. J.; Schets, F. M.; Teunis, P. F. M.; Havelaar, A. H. Sedimentation of Free and Attached Cryptosporidium Oocysts and Giardia Cysts in Water. Appl Environ Microbiol 1998, 64 (11), 4460–4466.	1998	Lab	protozoa	Cryptosporidium	Clarification	none	0.769551
Sedimentation of Free and Attached Cryptosporidium oocysts and Giardia Cycts in Water	Medema, G. J.; Schets, F. M.; Teunis, P. F. M.; Havelaar, A. H. Sedimentation of Free and Attached Cryptosporidium Oocysts and Giardia Cysts in Water. Appl Environ Microbiol 1998, 64 (11), 4460–4466.	1998	Lab	protozoa	Cryptosporidium	Clarification	none	1.1549
Sedimentation of Free and Attached Cryptosporidium oocysts and Giardia Cycts in Water	Medema, G. J.; Schets, F. M.; Teunis, P. F. M.; Havelaar, A. H. Sedimentation of Free and Attached Cryptosporidium Oocysts and Giardia Cysts in Water. Appl Environ Microbiol 1998, 64 (11), 4460–4466.	1998	Lab	protozoa	Giardia	Clarification	none	1.39794
Sedimentation of Free and Attached Cryptosporidium oocysts and Giardia Cycts in Water	Medema, G. J.; Schets, F. M.; Teunis, P. F. M.; Havelaar, A. H. Sedimentation of Free and Attached Cryptosporidium Oocysts and Giardia Cysts in Water. Appl Environ Microbiol 1998, 64 (11), 4460–4466.	1998	Lab	protozoa	Giardia	Clarification	none	1.69897
Giardia and cryptosporidium removals by clarification and filtration	Edzwald, J. K.; Tobiason, J. E.; Parento, L. M.; Kelley, M. B.; Kaminski, G. S.; Dunn, H. J.; Galant, P. B. Giardia and Cryptosporidium Removals by Clarification and Filtration under Challenge Conditions. Journal - American Water Works Association 2000, 92 (12), 70–84. https://doi.org/10.1002/j.1551-8833.2000.tb09072.x	2000	Field	protozoa	Giardia	High Rate Clarification	Alum & cationic polymer	0.74
Giardia and cryptosporidium removals by clarification and filtration	Edzwald, J. K.; Tobiason, J. E.; Parento, L. M.; Kelley, M. B.; Kaminski, G. S.; Dunn, H. J.; Galant, P. B. Giardia and Cryptosporidium Removals by Clarification and Filtration under Challenge Conditions. Journal - American Water Works Association 2000, 92 (12), 70–84. https://doi.org/10.1002/j.1551-8833.2000.tb09072.x	2000	Field	protozoa	Giardia	High Rate Clarification	Alum	0.78
Giardia and cryptosporidium removals by clarification and filtration	Edzwald, J. K.; Tobiason, J. E.; Parento, L. M.; Kelley, M. B.; Kaminski, G. S.; Dunn, H. J.; Galant, P. B. Giardia and Cryptosporidium Removals by Clarification and Filtration under Challenge Conditions. Journal - American Water Works Association 2000, 92 (12), 70–84. https://doi.org/10.1002/j.1551-8833.2000.tb09072.x	2000	Field	protozoa	Giardia	High Rate Clarification	Alum & cationic polymer	1.3
Giardia and cryptosporidium removals by clarification and filtration	Edzwald, J. K.; Tobiason, J. E.; Parento, L. M.; Kelley, M. B.; Kaminski, G. S.; Dunn, H. J.; Galant, P. B. Giardia and Cryptosporidium Removals by Clarification and Filtration under Challenge Conditions. Journal - American Water Works Association 2000, 92 (12), 70–84. https://doi.org/10.1002/j.1551-8833.2000.tb09072.x	2000	Field	protozoa	Giardia	High Rate Clarification	Alum	1.6
Giardia and cryptosporidium removals by clarification and filtration	Edzwald, J. K.; Tobiason, J. E.; Parento, L. M.; Kelley, M. B.; Kaminski, G. S.; Dunn, H. J.; Galant, P. B. Giardia and Cryptosporidium Removals by Clarification and Filtration under Challenge Conditions. Journal - American Water Works Association 2000, 92 (12), 70–84. https://doi.org/10.1002/j.1551-8833.2000.tb09072.x	2000	Field	protozoa	Cryptosporidium	High Rate Clarification	Alum & cationic polymer	0.61
Giardia and cryptosporidium removals by clarification and filtration	Edzwald, J. K.; Tobiason, J. E.; Parento, L. M.; Kelley, M. B.; Kaminski, G. S.; Dunn, H. J.; Galant, P. B. Giardia and Cryptosporidium Removals by Clarification and Filtration under Challenge Conditions. Journal - American Water Works Association 2000, 92 (12), 70–84. https://doi.org/10.1002/j.1551-8833.2000.tb09072.x	2000	Field	protozoa	Cryptosporidium	High Rate Clarification	Alum	0.63
Giardia and cryptosporidium removals by clarification and filtration	Edzwald, J. K.; Tobiason, J. E.; Parento, L. M.; Kelley, M. B.; Kaminski, G. S.; Dunn, H. J.; Galant, P. B. Giardia and Cryptosporidium Removals by Clarification and Filtration under Challenge Conditions. Journal - American Water Works Association 2000, 92 (12), 70–84. https://doi.org/10.1002/j.1551-8833.2000.tb09072.x	2000	Field	protozoa	Cryptosporidium	High Rate Clarification	Alum & cationic polymer	1.2
Giardia and cryptosporidium removals by clarification and filtration	Edzwald, J. K.; Tobiason, J. E.; Parento, L. M.; Kelley, M. B.; Kaminski, G. S.; Dunn, H. J.; Galant, P. B. Giardia and Cryptosporidium Removals by Clarification and Filtration under Challenge Conditions. Journal - American Water Works Association 2000, 92 (12), 70–84. https://doi.org/10.1002/j.1551-8833.2000.tb09072.x	2000	Field	protozoa	Cryptosporidium	High Rate Clarification	Alum	1.6
Evaluation of the effect of recycle of waste filter backwash water on plant removals of Cryptosporidium	Edzwald, J. K.; Tobiason, J. E.; Udden, C. T.; Kaminski, G. S.; Dunn, H. J.; Galant, P. B.; Kelley, M. B. Evaluation of the Effect of Recycle of Waste Filter Backwash Water on Plant Removals of Cryptosporidium. Journal of Water Supply: Research and Technology-Aqua 2003, 52 (4), 243–258. https://doi.org/10.2166/aqua.2003.0024.	2003	Field	protozoa	Cryptosporidium	High Rate Clarification	Alum & floc-aid	1
Evaluation of the effect of recycle of waste filter backwash water on plant removals of Cryptosporidium	Edzwald, J. K.; Tobiason, J. E.; Udden, C. T.; Kaminski, G. S.; Dunn, H. J.; Galant, P. B.; Kelley, M. B. Evaluation of the Effect of Recycle of Waste Filter Backwash Water on Plant Removals of Cryptosporidium. Journal of Water Supply: Research and Technology-Aqua 2003, 52 (4), 243–258. https://doi.org/10.2166/aqua.2003.0024.	2003	Field	protozoa	Cryptosporidium	High Rate Clarification	Alum & floc-aid	0.8
Evaluation of the effect of recycle of waste filter backwash water on plant removals of Cryptosporidium	Edzwald, J. K.; Tobiason, J. E.; Udden, C. T.; Kaminski, G. S.; Dunn, H. J.; Galant, P. B.; Kelley, M. B. Evaluation of the Effect of Recycle of Waste Filter Backwash Water on Plant Removals of Cryptosporidium. Journal of Water Supply: Research and Technology-Aqua 2003, 52 (4), 243–258. https://doi.org/10.2166/aqua.2003.0024.	2003	Field	protozoa	Cryptosporidium	High Rate Clarification	Alum & floc-aid	1.9
Evaluation of the effect of recycle of waste filter backwash water on plant removals of Cryptosporidium	Edzwald, J. K.; Tobiason, J. E.; Udden, C. T.; Kaminski, G. S.; Dunn, H. J.; Galant, P. B.; Kelley, M. B. Evaluation of the Effect of Recycle of Waste Filter Backwash Water on Plant Removals of Cryptosporidium. Journal of Water Supply: Research and Technology-Aqua 2003, 52 (4), 243–258. https://doi.org/10.2166/aqua.2003.0024.	2003	Field	protozoa	Cryptosporidium	High Rate Clarification	Alum & floc-aid	1.7
Control of Cryptosporidium: from reservoirs to clarifiers to filters	Edzwald, J. K.; Kelley, M. B. Control of Cryptosporidium: From Reservoirs to Clarifiers to Filters. Water Sci. Technol. 1998, 37 (2), 1–8. https://doi.org/10.1016/S0273-1223(98)00004-3	1998	Lab	protozoa	Cryptosporidium	Dissolved Air Filtration		3.1
Control of Cryptosporidium: from reservoirs to clarifiers to filters	Edzwald, J. K.; Kelley, M. B. Control of Cryptosporidium: From Reservoirs to Clarifiers to Filters. Water Sci. Technol. 1998, 37 (2), 1–8. https://doi.org/10.1016/S0273-1223(98)00004-3	1998	Lab	protozoa	Cryptosporidium	Dissolved Air Filtration		1.65
Control of Cryptosporidium: from reservoirs to clarifiers to filters	Edzwald, J. K.; Kelley, M. B. Control of Cryptosporidium: From Reservoirs to Clarifiers to Filters. Water Sci. Technol. 1998, 37 (2), 1–8. https://doi.org/10.1016/S0273-1223(98)00004-3	1998	Lab	protozoa	Cryptosporidium	Dissolved Air Filtration		2.85
Control of Cryptosporidium: from reservoirs to clarifiers to filters	Edzwald, J. K.; Kelley, M. B. Control of Cryptosporidium: From Reservoirs to Clarifiers to Filters. Water Sci. Technol. 1998, 37 (2), 1–8. https://doi.org/10.1016/S0273-1223(98)00004-3	1998	Lab	protozoa	Cryptosporidium	Dissolved Air Filtration		2.7
Control of Cryptosporidium: from reservoirs to clarifiers to filters	Edzwald, J. K.; Kelley, M. B. Control of Cryptosporidium: From Reservoirs to Clarifiers to Filters. Water Sci. Technol. 1998, 37 (2), 1–8. https://doi.org/10.1016/S0273-1223(98)00004-3	1998	Lab	protozoa	Cryptosporidium	Dissolved Air Filtration		2.8
Giardia and Cryptosporidium removals by clarification and filtration	Edzwald, J. K.; Tobiason, J. E.; Parento, L. M.; Kelley, M. B.; Kaminski, G. S.; Dunn, H. J.; Galant, P. B. Giardia and Cryptosporidium Removals by Clarification and Filtration under Challenge Conditions. Journal - American Water Works Association 2000, 92 (12), 70–84. https://doi.org/10.1002/j.1551-8833.2000.tb09072.x	2000	Field	protozoa	Cryptosporidium	Dissolved Air Filtration		1.7
Giardia and Cryptosporidium removals by clarification and filtration	Edzwald, J. K.; Tobiason, J. E.; Parento, L. M.; Kelley, M. B.; Kaminski, G. S.; Dunn, H. J.; Galant, P. B. Giardia and Cryptosporidium Removals by Clarification and Filtration under Challenge Conditions. Journal - American Water Works Association 2000, 92 (12), 70–84. https://doi.org/10.1002/j.1551-8833.2000.tb09072.x	2000	Field	protozoa	Giardia	Dissolved Air Filtration		2
Giardia and Cryptosporidium removals by clarification and filtration	Edzwald, J. K.; Tobiason, J. E.; Parento, L. M.; Kelley, M. B.; Kaminski, G. S.; Dunn, H. J.; Galant, P. B. Giardia and Cryptosporidium Removals by Clarification and Filtration under Challenge Conditions. Journal - American Water Works Association 2000, 92 (12), 70–84. https://doi.org/10.1002/j.1551-8833.2000.tb09072.x	2000	Field	protozoa	Cryptosporidium	Dissolved Air Filtration		2.5
Giardia and Cryptosporidium removals by clarification and filtration	Edzwald, J. K.; Tobiason, J. E.; Parento, L. M.; Kelley, M. B.; Kaminski, G. S.; Dunn, H. J.; Galant, P. B. Giardia and Cryptosporidium Removals by Clarification and Filtration under Challenge Conditions. Journal - American Water Works Association 2000, 92 (12), 70–84. https://doi.org/10.1002/j.1551-8833.2000.tb09072.x	2000	Field	protozoa	Giardia	Dissolved Air Filtration		2.8
The removal cryptosporidium by selected drinking water processes	Kelley, M. B.; Edzwald, J. K. The Removal Cryptosporidium by Selected Drinking Water Processes, Rensselaer Polytechnic Institute, Troy, NY, 1996.	1996	Lab	protozoa	Cryptosporidium	Dissolved Air Filtration		2.2
The removal cryptosporidium by selected drinking water processes	Kelley, M. B.; Edzwald, J. K. The Removal Cryptosporidium by Selected Drinking Water Processes, Rensselaer Polytechnic Institute, Troy, NY, 1996.	1996	Lab	protozoa	Cryptosporidium	Dissolved Air Filtration		3
The removal cryptosporidium by selected drinking water processes	Kelley, M. B.; Edzwald, J. K. The Removal Cryptosporidium by Selected Drinking Water Processes, Rensselaer Polytechnic Institute, Troy, NY, 1996.	1996	Lab	protozoa	Cryptosporidium	Dissolved Air Filtration		2.7
The removal cryptosporidium by selected drinking water processes	Kelley, M. B.; Edzwald, J. K. The Removal Cryptosporidium by Selected Drinking Water Processes, Rensselaer Polytechnic Institute, Troy, NY, 1996.	1996	Lab	protozoa	Cryptosporidium	Dissolved Air Filtration		2.8
The removal cryptosporidium by selected drinking water processes	Kelley, M. B.; Edzwald, J. K. The Removal Cryptosporidium by Selected Drinking Water Processes, Rensselaer Polytechnic Institute, Troy, NY, 1996.	1996	Lab	protozoa	Cryptosporidium	Dissolved Air Filtration		0.3
The removal cryptosporidium by selected drinking water processes	Kelley, M. B.; Edzwald, J. K. The Removal Cryptosporidium by Selected Drinking Water Processes, Rensselaer Polytechnic Institute, Troy, NY, 1996.	1996	Lab	protozoa	Cryptosporidium	Dissolved Air Filtration		2.1
The removal cryptosporidium by selected drinking water processes	Kelley, M. B.; Edzwald, J. K. The Removal Cryptosporidium by Selected Drinking Water Processes, Rensselaer Polytechnic Institute, Troy, NY, 1996.	1996	Lab	protozoa	Cryptosporidium	Dissolved Air Filtration		2.7
The removal cryptosporidium by selected drinking water processes	Kelley, M. B.; Edzwald, J. K. The Removal Cryptosporidium by Selected Drinking Water Processes, Rensselaer Polytechnic Institute, Troy, NY, 1996.	1996	Lab	protozoa	Cryptosporidium	Dissolved Air Filtration		3
The removal cryptosporidium by selected drinking water processes	Kelley, M. B.; Edzwald, J. K. The Removal Cryptosporidium by Selected Drinking Water Processes, Rensselaer Polytechnic Institute, Troy, NY, 1996.	1996	Lab	protozoa	Cryptosporidium	Dissolved Air Filtration		2.4
The removal cryptosporidium by selected drinking water processes	Kelley, M. B.; Edzwald, J. K. The Removal Cryptosporidium by Selected Drinking Water Processes, Rensselaer Polytechnic Institute, Troy, NY, 1996.	1996	Lab	protozoa	Cryptosporidium	Dissolved Air Filtration		2.5
The removal cryptosporidium by selected drinking water processes	Kelley, M. B.; Edzwald, J. K. The Removal Cryptosporidium by Selected Drinking Water Processes, Rensselaer Polytechnic Institute, Troy, NY, 1996.	1996	Lab	protozoa	Cryptosporidium	Dissolved Air Filtration		3
The removal cryptosporidium by selected drinking water processes	Kelley, M. B.; Edzwald, J. K. The Removal Cryptosporidium by Selected Drinking Water Processes, Rensselaer Polytechnic Institute, Troy, NY, 1996.	1996	Lab	protozoa	Cryptosporidium	Dissolved Air Filtration		1.8
The removal cryptosporidium by selected drinking water processes	Kelley, M. B.; Edzwald, J. K. The Removal Cryptosporidium by Selected Drinking Water Processes, Rensselaer Polytechnic Institute, Troy, NY, 1996.	1996	Lab	protozoa	Cryptosporidium	Dissolved Air Filtration		2.4
The removal cryptosporidium by selected drinking water processes	Kelley, M. B.; Edzwald, J. K. The Removal Cryptosporidium by Selected Drinking Water Processes, Rensselaer Polytechnic Institute, Troy, NY, 1996.	1996	Lab	protozoa	Cryptosporidium	Dissolved Air Filtration		3
Giardia and cryptosporidium removals by clarification and filtration	Edzwald, J. K.; Tobiason, J. E.; Parento, L. M.; Kelley, M. B.; Kaminski, G. S.; Dunn, H. J.; Galant, P. B. Giardia and Cryptosporidium Removals by Clarification and Filtration under Challenge Conditions. Journal - American Water Works Association 2000, 92 (12), 70–84. https://doi.org/10.1002/j.1551-8833.2000.tb09072.x	2000	Field	protozoa	Giardia	Dissolved Air Filtration		2
Giardia and cryptosporidium removals by clarification and filtration	Edzwald, J. K.; Tobiason, J. E.; Parento, L. M.; Kelley, M. B.; Kaminski, G. S.; Dunn, H. J.; Galant, P. B. Giardia and Cryptosporidium Removals by Clarification and Filtration under Challenge Conditions. Journal - American Water Works Association 2000, 92 (12), 70–84. https://doi.org/10.1002/j.1551-8833.2000.tb09072.x	2000	Field	protozoa	Giardia	Dissolved Air Filtration		2.8
Giardia and cryptosporidium removals by clarification and filtration	Edzwald, J. K.; Tobiason, J. E.; Parento, L. M.; Kelley, M. B.; Kaminski, G. S.; Dunn, H. J.; Galant, P. B. Giardia and Cryptosporidium Removals by Clarification and Filtration under Challenge Conditions. Journal - American Water Works Association 2000, 92 (12), 70–84. https://doi.org/10.1002/j.1551-8833.2000.tb09072.x	2000	Field	protozoa	Cryptosporidium	Dissolved Air Filtration		1.7
Giardia and cryptosporidium removals by clarification and filtration	Edzwald, J. K.; Tobiason, J. E.; Parento, L. M.; Kelley, M. B.; Kaminski, G. S.; Dunn, H. J.; Galant, P. B. Giardia and Cryptosporidium Removals by Clarification and Filtration under Challenge Conditions. Journal - American Water Works Association 2000, 92 (12), 70–84. https://doi.org/10.1002/j.1551-8833.2000.tb09072.x	2000	Field	protozoa	Cryptosporidium	Dissolved Air Filtration		2.5
Control of Cryptosporidium: from reservoirs to clarifiers to filters	Edzwald, J. K.; Tobiason, J. E.; Parento, L. M.; Kelley, M. B.; Kaminski, G. S.; Dunn, H. J.; Galant, P. B. Giardia and Cryptosporidium Removals by Clarification and Filtration under Challenge Conditions. Journal - American Water Works Association 2000, 92 (12), 70–84. https://doi.org/10.1002/j.1551-8833.2000.tb09072.x	1998	Lab	protozoa	Cryptosporidium	Dissolved Air Filtration		3.3
Coagulation, flocculation, dissolved air floation and filtration in the removal of Giardia spp. and Cryptosporidium. from water supply	Andreoli, F. C.; Sabogal-Paz, L. P. Coagulation, Flocculation, Dissolved Air Flotation and Filtration in the Removal of Giardia Spp. and Cryptosporidium. from Water Supply. Environ Technol 2017, 1–27. https://doi.org/10.1080/09593330.2017.1400113	2017	Lab	protozoa	Cryptosporidium	Dissolved Air Filtration		1.1
Coagulation, flocculation, dissolved air floation and filtration in the removal of Giardia spp. and Cryptosporidium. from water supply	Andreoli, F. C.; Sabogal-Paz, L. P. Coagulation, Flocculation, Dissolved Air Flotation and Filtration in the Removal of Giardia Spp. and Cryptosporidium. from Water Supply. Environ Technol 2017, 1–27. https://doi.org/10.1080/09593330.2017.1400113	2017	Lab	protozoa	Giardia	Dissolved Air Filtration		1.3
Control of Cryptosporidium: from reservoirs to clarifiers to filters	Edzwald, J. K.; Kelley, M. B. Control of Cryptosporidium: From Reservoirs to Clarifiers to Filters. Water Sci. Technol. 1998, 37 (2), 1–8. https://doi.org/10.1016/S0273-1223(98)00004-3	1998	Lab	protozoa	Cryptosporidium	Dissolved Air Filtration		3.1
Control of Cryptosporidium: from reservoirs to clarifiers to filters	Edzwald, J. K.; Kelley, M. B. Control of Cryptosporidium: From Reservoirs to Clarifiers to Filters. Water Sci. Technol. 1998, 37 (2), 1–8. https://doi.org/10.1016/S0273-1223(98)00004-3	1998	Lab	protozoa	Cryptosporidium	Dissolved Air Filtration		3.1
Removing Cryptosporidium by dissolved-air flotation	Plummer, J. D.; Edzwald, J. K.; Kelley, M. B. Removing Cryptosporidium by Dissolved-Air Flotation. Journal - American Water Works Association 1995, 87 (9), 85–95. https://doi.org/10.1002/j.1551-8833.1995.tb06425.x.	1995	Lab	protozoa	Cryptosporidium	Dissolved Air Filtration		0.38
Removing Cryptosporidium by dissolved-air flotation	Plummer, J. D.; Edzwald, J. K.; Kelley, M. B. Removing Cryptosporidium by Dissolved-Air Flotation. Journal - American Water Works Association 1995, 87 (9), 85–95. https://doi.org/10.1002/j.1551-8833.1995.tb06425.x.	1995	Lab	protozoa	Cryptosporidium	Dissolved Air Filtration		2
Removing Cryptosporidium by dissolved-air flotation	Plummer, J. D.; Edzwald, J. K.; Kelley, M. B. Removing Cryptosporidium by Dissolved-Air Flotation. Journal - American Water Works Association 1995, 87 (9), 85–95. https://doi.org/10.1002/j.1551-8833.1995.tb06425.x.	1995	Lab	protozoa	Cryptosporidium	Dissolved Air Filtration		2.6
Removing Cryptosporidium by dissolved-air flotation	Plummer, J. D.; Edzwald, J. K.; Kelley, M. B. Removing Cryptosporidium by Dissolved-Air Flotation. Journal - American Water Works Association 1995, 87 (9), 85–95. https://doi.org/10.1002/j.1551-8833.1995.tb06425.x.	1995	Lab	protozoa	Cryptosporidium	Dissolved Air Filtration		3.7
Removing Cryptosporidium by dissolved-air flotation	Plummer, J. D.; Edzwald, J. K.; Kelley, M. B. Removing Cryptosporidium by Dissolved-Air Flotation. Journal - American Water Works Association 1995, 87 (9), 85–95. https://doi.org/10.1002/j.1551-8833.1995.tb06425.x.	1995	Lab	protozoa	Cryptosporidium	Dissolved Air Filtration		2
Removing Cryptosporidium by dissolved-air flotation	Plummer, J. D.; Edzwald, J. K.; Kelley, M. B. Removing Cryptosporidium by Dissolved-Air Flotation. Journal - American Water Works Association 1995, 87 (9), 85–95. https://doi.org/10.1002/j.1551-8833.1995.tb06425.x.	1995	Lab	protozoa	Cryptosporidium	Dissolved Air Filtration		2.7
Removing Cryptosporidium by dissolved-air flotation	Plummer, J. D.; Edzwald, J. K.; Kelley, M. B. Removing Cryptosporidium by Dissolved-Air Flotation. Journal - American Water Works Association 1995, 87 (9), 85–95. https://doi.org/10.1002/j.1551-8833.1995.tb06425.x.	1995	Lab	protozoa	Cryptosporidium	Dissolved Air Filtration		0.7
Removing Cryptosporidium by dissolved-air flotation	Plummer, J. D.; Edzwald, J. K.; Kelley, M. B. Removing Cryptosporidium by Dissolved-Air Flotation. Journal - American Water Works Association 1995, 87 (9), 85–95. https://doi.org/10.1002/j.1551-8833.1995.tb06425.x.	1995	Lab	protozoa	Cryptosporidium	Dissolved Air Filtration		2
Removing Cryptosporidium by dissolved-air flotation	Plummer, J. D.; Edzwald, J. K.; Kelley, M. B. Removing Cryptosporidium by Dissolved-Air Flotation. Journal - American Water Works Association 1995, 87 (9), 85–95. https://doi.org/10.1002/j.1551-8833.1995.tb06425.x.	1995	Lab	protozoa	Cryptosporidium	Dissolved Air Filtration		2.5
Removing Cryptosporidium by dissolved-air flotation	Plummer, J. D.; Edzwald, J. K.; Kelley, M. B. Removing Cryptosporidium by Dissolved-Air Flotation. Journal - American Water Works Association 1995, 87 (9), 85–95. https://doi.org/10.1002/j.1551-8833.1995.tb06425.x.	1995	Lab	protozoa	Cryptosporidium	Dissolved Air Filtration		2.7
The removal cryptosporidium by selected drinking water processes	Kelley, M. B.; Edzwald, J. K. The Removal Cryptosporidium by Selected Drinking Water Processes, Rensselaer Polytechnic Institute, Troy, NY, 1996.	1996	Lab	protozoa	Cryptosporidium	Dissolved Air Filtration		3.8
The removal cryptosporidium by selected drinking water processes	Kelley, M. B.; Edzwald, J. K. The Removal Cryptosporidium by Selected Drinking Water Processes, Rensselaer Polytechnic Institute, Troy, NY, 1996.	1996	Lab	protozoa	Cryptosporidium	Dissolved Air Filtration		4.3
The removal cryptosporidium by selected drinking water processes	Kelley, M. B.; Edzwald, J. K. The Removal Cryptosporidium by Selected Drinking Water Processes, Rensselaer Polytechnic Institute, Troy, NY, 1996.	1996	Lab	protozoa	Cryptosporidium	Dissolved Air Filtration		3.4
The removal cryptosporidium by selected drinking water processes	Kelley, M. B.; Edzwald, J. K. The Removal Cryptosporidium by Selected Drinking Water Processes, Rensselaer Polytechnic Institute, Troy, NY, 1996.	1996	Lab	protozoa	Cryptosporidium	Dissolved Air Filtration		3.3
The removal cryptosporidium by selected drinking water processes	Kelley, M. B.; Edzwald, J. K. The Removal Cryptosporidium by Selected Drinking Water Processes, Rensselaer Polytechnic Institute, Troy, NY, 1996.	1996	Lab	protozoa	Cryptosporidium	Dissolved Air Filtration		3.1
The removal cryptosporidium by selected drinking water processes	Kelley, M. B.; Edzwald, J. K. The Removal Cryptosporidium by Selected Drinking Water Processes, Rensselaer Polytechnic Institute, Troy, NY, 1996.	1996	Lab	protozoa	Cryptosporidium	Dissolved Air Filtration		2.8
The removal cryptosporidium by selected drinking water processes	Kelley, M. B.; Edzwald, J. K. The Removal Cryptosporidium by Selected Drinking Water Processes, Rensselaer Polytechnic Institute, Troy, NY, 1996.	1996	Lab	protozoa	Cryptosporidium	Dissolved Air Filtration		2.6
The removal cryptosporidium by selected drinking water processes	Kelley, M. B.; Edzwald, J. K. The Removal Cryptosporidium by Selected Drinking Water Processes, Rensselaer Polytechnic Institute, Troy, NY, 1996.	1996	Lab	protozoa	Cryptosporidium	Dissolved Air Filtration		1.8
The removal cryptosporidium by selected drinking water processes	Kelley, M. B.; Edzwald, J. K. The Removal Cryptosporidium by Selected Drinking Water Processes, Rensselaer Polytechnic Institute, Troy, NY, 1996.	1996	Lab	protozoa	Cryptosporidium	Dissolved Air Filtration		0.4
The removal cryptosporidium by selected drinking water processes	Kelley, M. B.; Edzwald, J. K. The Removal Cryptosporidium by Selected Drinking Water Processes, Rensselaer Polytechnic Institute, Troy, NY, 1996.	1996	Lab	protozoa	Cryptosporidium	Dissolved Air Filtration		2.5
The removal cryptosporidium by selected drinking water processes	Kelley, M. B.; Edzwald, J. K. The Removal Cryptosporidium by Selected Drinking Water Processes, Rensselaer Polytechnic Institute, Troy, NY, 1996.	1996	Lab	protozoa	Cryptosporidium	Dissolved Air Filtration		2.7
The removal cryptosporidium by selected drinking water processes	Kelley, M. B.; Edzwald, J. K. The Removal Cryptosporidium by Selected Drinking Water Processes, Rensselaer Polytechnic Institute, Troy, NY, 1996.	1996	Lab	protozoa	Cryptosporidium	Dissolved Air Filtration		3.8
Coagulation, flocculation, dissolved air floation and filtration in the removal of Giardia spp. and Cryptosporidium. from water supply	Andreoli, F. C.; Sabogal-Paz, L. P. Coagulation, Flocculation, Dissolved Air Flotation and Filtration in the Removal of Giardia Spp. and Cryptosporidium. from Water Supply. Environ Technol 2017, 1–27. https://doi.org/10.1080/09593330.2017.1400113	2017	Lab	protozoa	Cryptosporidium	Dissolved Air Filtration		2.2
Coagulation, flocculation, dissolved air floation and filtration in the removal of Giardia spp. and Cryptosporidium. from water supply	Andreoli, F. C.; Sabogal-Paz, L. P. Coagulation, Flocculation, Dissolved Air Flotation and Filtration in the Removal of Giardia Spp. and Cryptosporidium. from Water Supply. Environ Technol 2017, 1–27. https://doi.org/10.1080/09593330.2017.1400113	2017	Lab	protozoa	Giardia	Dissolved Air Filtration		2.2
Evaluation of the effect of recycle of waste filter backwash water on plant removals of Cryptosporidium	Edzwald, J. K.; Tobiason, J. E.; Udden, C. T.; Kaminski, G. S.; Dunn, H. J.; Galant, P. B.; Kelley, M. B. Evaluation of the Effect of Recycle of Waste Filter Backwash Water on Plant Removals of Cryptosporidium. Journal of Water Supply: Research and Technology-Aqua 2003, 52 (4), 243–258. https://doi.org/10.2166/aqua.2003.0024.	2003	Field	protozoa	Cryptosporidium	Dissolved Air Filtration		1.9
Evaluation of the effect of recycle of waste filter backwash water on plant removals of Cryptosporidium	Edzwald, J. K.; Tobiason, J. E.; Udden, C. T.; Kaminski, G. S.; Dunn, H. J.; Galant, P. B.; Kelley, M. B. Evaluation of the Effect of Recycle of Waste Filter Backwash Water on Plant Removals of Cryptosporidium. Journal of Water Supply: Research and Technology-Aqua 2003, 52 (4), 243–258. https://doi.org/10.2166/aqua.2003.0024.	2003	Field	protozoa	Cryptosporidium	Dissolved Air Filtration		2.2
Evaluation of the effect of recycle of waste filter backwash water on plant removals of Cryptosporidium	Edzwald, J. K.; Tobiason, J. E.; Udden, C. T.; Kaminski, G. S.; Dunn, H. J.; Galant, P. B.; Kelley, M. B. Evaluation of the Effect of Recycle of Waste Filter Backwash Water on Plant Removals of Cryptosporidium. Journal of Water Supply: Research and Technology-Aqua 2003, 52 (4), 243–258. https://doi.org/10.2166/aqua.2003.0024.	2003	Field	protozoa	Cryptosporidium	Dissolved Air Filtration		2.1
Evaluation of the effect of recycle of waste filter backwash water on plant removals of Cryptosporidium	Edzwald, J. K.; Tobiason, J. E.; Udden, C. T.; Kaminski, G. S.; Dunn, H. J.; Galant, P. B.; Kelley, M. B. Evaluation of the Effect of Recycle of Waste Filter Backwash Water on Plant Removals of Cryptosporidium. Journal of Water Supply: Research and Technology-Aqua 2003, 52 (4), 243–258. https://doi.org/10.2166/aqua.2003.0024.	2003	Field	protozoa	Cryptosporidium	Dissolved Air Filtration		2.3
Application of a virological tracer method for the assessment of pathogen removal by physicochemical treatment and chemical disinfection	Wang, X. C.; Qiu, F. G.; Xue, X. P.; Lu, X. Application of a Virological Tracer Method for the Assessment of Pathogen Removal by Physicochemical Treatment and Chemical Disinfection. Water Sci. Technol. 2005, 52 (8), 205–212	2005	Lab	virus	Enterovirus CoxB3	Dissolved Air Filtration		1.83
Determination of Removal Efficiencies for Escherichia coli, Clostridial Spores, and F-Specific Coliphages in Unit Processes of Surface Waterworks for QMRA Applications	Hokajärvi, A.-M.; Pitkänen, T.; Meriläinen, P.; Kauppinen, A.; Matikka, V.; Kovanen, S.; Vepsäläinen, A.; Miettinen, I. T. Determination of Removal Efficiencies for Escherichia Coli, Clostridial Spores, and F-Specific Coliphages in Unit Processes of Surface Waterworks for QMRA Applications. Water (Switzerland) 2018, 10 (11). https://doi.org/10.3390/w10111525.	2018	Field	bacteria	Escherichia coli	Dissolved Air Filtration		2.5
Determination of Removal Efficiencies for Escherichia coli, Clostridial Spores, and F-Specific Coliphages in Unit Processes of Surface Waterworks for QMRA Applications	Hokajärvi, A.-M.; Pitkänen, T.; Meriläinen, P.; Kauppinen, A.; Matikka, V.; Kovanen, S.; Vepsäläinen, A.; Miettinen, I. T. Determination of Removal Efficiencies for Escherichia Coli, Clostridial Spores, and F-Specific Coliphages in Unit Processes of Surface Waterworks for QMRA Applications. Water (Switzerland) 2018, 10 (11). https://doi.org/10.3390/w10111525.	2018	Field	bacteria	Escherichia coli	Dissolved Air Filtration		1.9
Determination of Removal Efficiencies for Escherichia coli, Clostridial Spores, and F-Specific Coliphages in Unit Processes of Surface Waterworks for QMRA Applications	Hokajärvi, A.-M.; Pitkänen, T.; Meriläinen, P.; Kauppinen, A.; Matikka, V.; Kovanen, S.; Vepsäläinen, A.; Miettinen, I. T. Determination of Removal Efficiencies for Escherichia Coli, Clostridial Spores, and F-Specific Coliphages in Unit Processes of Surface Waterworks for QMRA Applications. Water (Switzerland) 2018, 10 (11). https://doi.org/10.3390/w10111525.	2018	Field	bacteria	Escherichia coli	Dissolved Air Filtration		3.8
Determination of Removal Efficiencies for Escherichia coli, Clostridial Spores, and F-Specific Coliphages in Unit Processes of Surface Waterworks for QMRA Applications	Hokajärvi, A.-M.; Pitkänen, T.; Meriläinen, P.; Kauppinen, A.; Matikka, V.; Kovanen, S.; Vepsäläinen, A.; Miettinen, I. T. Determination of Removal Efficiencies for Escherichia Coli, Clostridial Spores, and F-Specific Coliphages in Unit Processes of Surface Waterworks for QMRA Applications. Water (Switzerland) 2018, 10 (11). https://doi.org/10.3390/w10111525.	2018	Field	virus	F-specific coliphages	Dissolved Air Filtration		4
Determination of Removal Efficiencies for Escherichia coli, Clostridial Spores, and F-Specific Coliphages in Unit Processes of Surface Waterworks for QMRA Applications	Hokajärvi, A.-M.; Pitkänen, T.; Meriläinen, P.; Kauppinen, A.; Matikka, V.; Kovanen, S.; Vepsäläinen, A.; Miettinen, I. T. Determination of Removal Efficiencies for Escherichia Coli, Clostridial Spores, and F-Specific Coliphages in Unit Processes of Surface Waterworks for QMRA Applications. Water (Switzerland) 2018, 10 (11). https://doi.org/10.3390/w10111525.	2018	Field	virus	F-specific coliphages	Dissolved Air Filtration		3
Determination of Removal Efficiencies for Escherichia coli, Clostridial Spores, and F-Specific Coliphages in Unit Processes of Surface Waterworks for QMRA Applications	Hokajärvi, A.-M.; Pitkänen, T.; Meriläinen, P.; Kauppinen, A.; Matikka, V.; Kovanen, S.; Vepsäläinen, A.; Miettinen, I. T. Determination of Removal Efficiencies for Escherichia Coli, Clostridial Spores, and F-Specific Coliphages in Unit Processes of Surface Waterworks for QMRA Applications. Water (Switzerland) 2018, 10 (11). https://doi.org/10.3390/w10111525.	2018	Field	virus	F-specific coliphages	Dissolved Air Filtration		1.3
Critical review of virus removal by coagulation processes and pH modifications	Sproul, O. J. Critical Review of Virus Removal by Coagulation Processes and pH Modifications, 1980.	1980	Lab	virus	Poliovirus 1	Lime Softening		0.721246
Critical review of virus removal by coagulation processes and pH modifications	Sproul, O. J. Critical Review of Virus Removal by Coagulation Processes and pH Modifications, 1980.	1980	Lab	virus	Poliovirus 1	Lime Softening		4.1549
Critical review of virus removal by coagulation processes and pH modifications	Sproul, O. J. Critical Review of Virus Removal by Coagulation Processes and pH Modifications, 1980.	1980	Lab	virus	Poliovirus 1	Lime Softening		0.79588
Critical review of virus removal by coagulation processes and pH modifications	Sproul, O. J. Critical Review of Virus Removal by Coagulation Processes and pH Modifications, 1980.	1980	Lab	virus	Escherichia virus T4	Lime Softening		0.366532
Critical review of virus removal by coagulation processes and pH modifications	Sproul, O. J. Critical Review of Virus Removal by Coagulation Processes and pH Modifications, 1980.	1980	Lab	virus	Escherichia virus T4	Lime Softening		4.1549
Demonstrating cryptosporidium removal using spore monitoring at lime-softening plants	Cornwell, D. A.; MaCphee, M. J.; Brown, R. A.; Via, S. H. Demonstrating Cryptosporidium Removal Using Spore Monitoring at Lime-Softening Plants. Journal - American Water Works Association 2003, 95 (5), 124–133. https://doi.org/10.1002/j.1551-8833.2003.tb10367.x.	2003	Field	protozoa	Cryptosporidium	Lime Softening		0.633468
Demonstrating cryptosporidium removal using spore monitoring at lime-softening plants	Cornwell, D. A.; MaCphee, M. J.; Brown, R. A.; Via, S. H. Demonstrating Cryptosporidium Removal Using Spore Monitoring at Lime-Softening Plants. Journal - American Water Works Association 2003, 95 (5), 124–133. https://doi.org/10.1002/j.1551-8833.2003.tb10367.x.	2003	Field	protozoa	Giardia	Lime Softening		0.290035
Demonstrating cryptosporidium removal using spore monitoring at lime-softening plants	Cornwell, D. A.; MaCphee, M. J.; Brown, R. A.; Via, S. H. Demonstrating Cryptosporidium Removal Using Spore Monitoring at Lime-Softening Plants. Journal - American Water Works Association 2003, 95 (5), 124–133. https://doi.org/10.1002/j.1551-8833.2003.tb10367.x.	2003	Field	protozoa	Giardia	Lime Softening		0.39794
Survival of Cryptosporidium pravum Oocysts under Various Enviornmental Pressures	Robertson, L. J.; Campbell, A. T.; Smith, H. V. Survival of Cryptosporidium Parvum Oocysts under Various Environmental Pressures. Applied and Environmental Microbiology 1992, 58 (11), 3494–3500. https://doi.org/10.1128/AEM.58.11.3494-3500.1992.	1992	Lab	protozoa	Cryptosporidium	Lime Softening		0.296709
The removal and disinfection efficiency of lime softening processes for Giardia and viruses	Logsdon, P. G. S.; Frey, M. M.; Stefanich, T. D.; Johnson, S. L.; Rose, J. B. The Removal and Disinfection Efficiency of Lime Softening Processes for Giardia and Viruses. 1994, 2.	1994	Lab	bacteria	Total coliform	Lime Softening		1
The removal and disinfection efficiency of lime softening processes for Giardia and viruses	Logsdon, P. G. S.; Frey, M. M.; Stefanich, T. D.; Johnson, S. L.; Rose, J. B. The Removal and Disinfection Efficiency of Lime Softening Processes for Giardia and Viruses. 1994, 2.	1994	Field	bacteria	coliform	Lime Softening		0.7
The removal and disinfection efficiency of lime softening processes for Giardia and viruses	Logsdon, P. G. S.; Frey, M. M.; Stefanich, T. D.; Johnson, S. L.; Rose, J. B. The Removal and Disinfection Efficiency of Lime Softening Processes for Giardia and Viruses. 1994, 2.	1994	Field	bacteria	coliform	Lime Softening		0.5
The removal and disinfection efficiency of lime softening processes for Giardia and viruses	Logsdon, P. G. S.; Frey, M. M.; Stefanich, T. D.; Johnson, S. L.; Rose, J. B. The Removal and Disinfection Efficiency of Lime Softening Processes for Giardia and Viruses. 1994, 2.	1994	Field	bacteria	coliform	Lime Softening		2.11
The removal and disinfection efficiency of lime softening processes for Giardia and viruses	Logsdon, P. G. S.; Frey, M. M.; Stefanich, T. D.; Johnson, S. L.; Rose, J. B. The Removal and Disinfection Efficiency of Lime Softening Processes for Giardia and Viruses. 1994, 2.	1994	Field	bacteria	coliform	Lime Softening		2.11
The removal and disinfection efficiency of lime softening processes for Giardia and viruses	Logsdon, P. G. S.; Frey, M. M.; Stefanich, T. D.; Johnson, S. L.; Rose, J. B. The Removal and Disinfection Efficiency of Lime Softening Processes for Giardia and Viruses. 1994, 2.	1994	Field	bacteria	coliform	Lime Softening		2.37
The removal and disinfection efficiency of lime softening processes for Giardia and viruses	Logsdon, P. G. S.; Frey, M. M.; Stefanich, T. D.; Johnson, S. L.; Rose, J. B. The Removal and Disinfection Efficiency of Lime Softening Processes for Giardia and Viruses. 1994, 2.	1994	Field	bacteria	coliform	Lime Softening		2.1
The removal and disinfection efficiency of lime softening processes for Giardia and viruses	Logsdon, P. G. S.; Frey, M. M.; Stefanich, T. D.; Johnson, S. L.; Rose, J. B. The Removal and Disinfection Efficiency of Lime Softening Processes for Giardia and Viruses. 1994, 2.	1994	Field	bacteria	coliform	Lime Softening		2.65
The removal and disinfection efficiency of lime softening processes for Giardia and viruses	Logsdon, P. G. S.; Frey, M. M.; Stefanich, T. D.; Johnson, S. L.; Rose, J. B. The Removal and Disinfection Efficiency of Lime Softening Processes for Giardia and Viruses. 1994, 2.	1994	Field	bacteria	coliform	Lime Softening		2.85
The removal and disinfection efficiency of lime softening processes for Giardia and viruses	Logsdon, P. G. S.; Frey, M. M.; Stefanich, T. D.; Johnson, S. L.; Rose, J. B. The Removal and Disinfection Efficiency of Lime Softening Processes for Giardia and Viruses. 1994, 2.	1994	Field	bacteria	coliform	Lime Softening		3.61
The removal and disinfection efficiency of lime softening processes for Giardia and viruses	Logsdon, P. G. S.; Frey, M. M.; Stefanich, T. D.; Johnson, S. L.; Rose, J. B. The Removal and Disinfection Efficiency of Lime Softening Processes for Giardia and Viruses. 1994, 2.	1994	Field	bacteria	coliform	Lime Softening		3.81
The removal and disinfection efficiency of lime softening processes for Giardia and viruses	Logsdon, P. G. S.; Frey, M. M.; Stefanich, T. D.; Johnson, S. L.; Rose, J. B. The Removal and Disinfection Efficiency of Lime Softening Processes for Giardia and Viruses. 1994, 2.	1994	Field	bacteria	coliform	Lime Softening		3.94
The removal and disinfection efficiency of lime softening processes for Giardia and viruses	Logsdon, P. G. S.; Frey, M. M.; Stefanich, T. D.; Johnson, S. L.; Rose, J. B. The Removal and Disinfection Efficiency of Lime Softening Processes for Giardia and Viruses. 1994, 2.	1994	Field	bacteria	coliform	Lime Softening		3.61
The removal and disinfection efficiency of lime softening processes for Giardia and viruses	Logsdon, P. G. S.; Frey, M. M.; Stefanich, T. D.; Johnson, S. L.; Rose, J. B. The Removal and Disinfection Efficiency of Lime Softening Processes for Giardia and Viruses. 1994, 2.	1994	Field	bacteria	coliform	Lime Softening		3.99
The removal and disinfection efficiency of lime softening processes for Giardia and viruses	Logsdon, P. G. S.; Frey, M. M.; Stefanich, T. D.; Johnson, S. L.; Rose, J. B. The Removal and Disinfection Efficiency of Lime Softening Processes for Giardia and Viruses. 1994, 2.	1994	Field	bacteria	coliform	Lime Softening		3.85
The removal and disinfection efficiency of lime softening processes for Giardia and viruses	Logsdon, P. G. S.; Frey, M. M.; Stefanich, T. D.; Johnson, S. L.; Rose, J. B. The Removal and Disinfection Efficiency of Lime Softening Processes for Giardia and Viruses. 1994, 2.	1994	Field	protozoa	Cryptosporidium	Lime Softening		1
The removal and disinfection efficiency of lime softening processes for Giardia and viruses	Logsdon, P. G. S.; Frey, M. M.; Stefanich, T. D.; Johnson, S. L.; Rose, J. B. The Removal and Disinfection Efficiency of Lime Softening Processes for Giardia and Viruses. 1994, 2.	1994	Field	protozoa	Cryptosporidium	Lime Softening		1.11
The removal and disinfection efficiency of lime softening processes for Giardia and viruses	Logsdon, P. G. S.; Frey, M. M.; Stefanich, T. D.; Johnson, S. L.; Rose, J. B. The Removal and Disinfection Efficiency of Lime Softening Processes for Giardia and Viruses. 1994, 2.	1994	Field	protozoa	Cryptosporidium	Lime Softening		1.08
The removal and disinfection efficiency of lime softening processes for Giardia and viruses	Logsdon, P. G. S.; Frey, M. M.; Stefanich, T. D.; Johnson, S. L.; Rose, J. B. The Removal and Disinfection Efficiency of Lime Softening Processes for Giardia and Viruses. 1994, 2.	1994	Field	protozoa	Cryptosporidium	Lime Softening		2.3
The removal and disinfection efficiency of lime softening processes for Giardia and viruses	Logsdon, P. G. S.; Frey, M. M.; Stefanich, T. D.; Johnson, S. L.; Rose, J. B. The Removal and Disinfection Efficiency of Lime Softening Processes for Giardia and Viruses. 1994, 2.	1994	Field	protozoa	Giardia	Lime Softening		0.9
The removal and disinfection efficiency of lime softening processes for Giardia and viruses	Logsdon, P. G. S.; Frey, M. M.; Stefanich, T. D.; Johnson, S. L.; Rose, J. B. The Removal and Disinfection Efficiency of Lime Softening Processes for Giardia and Viruses. 1994, 2.	1994	Field	protozoa	Giardia	Lime Softening		0.8
The removal and disinfection efficiency of lime softening processes for Giardia and viruses	Logsdon, P. G. S.; Frey, M. M.; Stefanich, T. D.; Johnson, S. L.; Rose, J. B. The Removal and Disinfection Efficiency of Lime Softening Processes for Giardia and Viruses. 1994, 2.	1994	Field	protozoa	Giardia	Lime Softening		3.18
The removal and disinfection efficiency of lime softening processes for Giardia and viruses	Logsdon, P. G. S.; Frey, M. M.; Stefanich, T. D.; Johnson, S. L.; Rose, J. B. The Removal and Disinfection Efficiency of Lime Softening Processes for Giardia and Viruses. 1994, 2.	1994	Field	protozoa	Giardia	Lime Softening		0.72
Spent filter backwash water contaminants and treatment strategies.	Arora, H.; Di Giovanni, G.; LeChevallier, M. Spent Filter Backwash Water Contaminants and Treatment Strategies. J. Am. Water Work Assoc. 2001, 93 (5), 100-+.	2001	Field	protozoa	Cryptosporidium	Granular Media Filtration		2.8
Spent filter backwash water contaminants and treatment strategies.	Arora, H.; Di Giovanni, G.; LeChevallier, M. Spent Filter Backwash Water Contaminants and Treatment Strategies. J. Am. Water Work Assoc. 2001, 93 (5), 100-+.	2001	Field	protozoa	Giardia	Granular Media Filtration		2.3
Spent filter backwash water contaminants and treatment strategies.	Arora, H.; Di Giovanni, G.; LeChevallier, M. Spent Filter Backwash Water Contaminants and Treatment Strategies. J. Am. Water Work Assoc. 2001, 93 (5), 100-+.	2001	Field	protozoa	Cryptosporidium	Granular Media Filtration		3.2
Spent filter backwash water contaminants and treatment strategies.	Arora, H.; Di Giovanni, G.; LeChevallier, M. Spent Filter Backwash Water Contaminants and Treatment Strategies. J. Am. Water Work Assoc. 2001, 93 (5), 100-+.	2001	Field	protozoa	Giardia	Granular Media Filtration		2
Spent filter backwash water contaminants and treatment strategies.	Arora, H.; Di Giovanni, G.; LeChevallier, M. Spent Filter Backwash Water Contaminants and Treatment Strategies. J. Am. Water Work Assoc. 2001, 93 (5), 100-+.	2001	Field	protozoa	Cryptosporidium	Granular Media Filtration		3.1
Spent filter backwash water contaminants and treatment strategies.	Arora, H.; Di Giovanni, G.; LeChevallier, M. Spent Filter Backwash Water Contaminants and Treatment Strategies. J. Am. Water Work Assoc. 2001, 93 (5), 100-+.	2001	Field	protozoa	Giardia	Granular Media Filtration		2
Analysis of multimedia filter effectiveness to improve the quality of rainwater runoff in fulfilling urban raw water supply	Oktaviani, A.; Suwartha, N. Analysis of Multimedia Filter Effectiveness to Improve the Quality of Rainwater Runoff in Fulfilling Urban Raw Water Supply. In IOP Conference Series: Earth and Environmental Science; 2021; Vol. 623. https://doi.org/10.1088/1755-1315/623/1/012008.	2021	Lab	bacteria	Total coliform	Granular Media Filtration		1.25
Analysis of multimedia filter effectiveness to improve the quality of rainwater runoff in fulfilling urban raw water supply	Oktaviani, A.; Suwartha, N. Analysis of Multimedia Filter Effectiveness to Improve the Quality of Rainwater Runoff in Fulfilling Urban Raw Water Supply. In IOP Conference Series: Earth and Environmental Science; 2021; Vol. 623. https://doi.org/10.1088/1755-1315/623/1/012008.	2021	Lab	bacteria	Total coliform	Granular Media Filtration		1.07
Analysis of multimedia filter effectiveness to improve the quality of rainwater runoff in fulfilling urban raw water supply	Oktaviani, A.; Suwartha, N. Analysis of Multimedia Filter Effectiveness to Improve the Quality of Rainwater Runoff in Fulfilling Urban Raw Water Supply. In IOP Conference Series: Earth and Environmental Science; 2021; Vol. 623. https://doi.org/10.1088/1755-1315/623/1/012008.	2021	Lab	bacteria	Total coliform	Granular Media Filtration		1
Coagulation, flocculation, dissolved air floation and filtration in the removal of Giardia spp. and Cryptosporidium. from water supply	Andreoli, F. C.; Sabogal-Paz, L. P. Coagulation, Flocculation, Dissolved Air Flotation and Filtration in the Removal of Giardia Spp. and Cryptosporidium. from Water Supply. Environ Technol 2017, 1–27. https://doi.org/10.1080/09593330.2017.1400113	2017	Lab	protozoa	Cryptosporidium	Granular Media Filtration		0.82
Coagulation, flocculation, dissolved air floation and filtration in the removal of Giardia spp. and Cryptosporidium. from water supply	Andreoli, F. C.; Sabogal-Paz, L. P. Coagulation, Flocculation, Dissolved Air Flotation and Filtration in the Removal of Giardia Spp. and Cryptosporidium. from Water Supply. Environ Technol 2017, 1–27. https://doi.org/10.1080/09593330.2017.1400113	2017	Lab	protozoa	Giardia	Granular Media Filtration		1.07
Controlling Cryptosporidium oocysts using conventional treatment	Dugan, N. R.; Fox, K. R.; Owens, J. H.; Miltner, R. J. Controlling Cryptosporidium Oocysts Using Conventional Treatment. Journal / American Water Works Association 2001, 93 (12), 64–76	2001	Field	protozoa	Cryptosporidium	Granular Media Filtration		0.18
Controlling Cryptosporidium oocysts using conventional treatment	Dugan, N. R.; Fox, K. R.; Owens, J. H.; Miltner, R. J. Controlling Cryptosporidium Oocysts Using Conventional Treatment. Journal / American Water Works Association 2001, 93 (12), 64–76	2001	Field	protozoa	Cryptosporidium	Granular Media Filtration		0.8
Controlling Cryptosporidium oocysts using conventional treatment	Dugan, N. R.; Fox, K. R.; Owens, J. H.; Miltner, R. J. Controlling Cryptosporidium Oocysts Using Conventional Treatment. Journal / American Water Works Association 2001, 93 (12), 64–76	2001	Field	protozoa	Cryptosporidium	Granular Media Filtration		1.2
Controlling Cryptosporidium oocysts using conventional treatment	Dugan, N. R.; Fox, K. R.; Owens, J. H.; Miltner, R. J. Controlling Cryptosporidium Oocysts Using Conventional Treatment. Journal / American Water Works Association 2001, 93 (12), 64–76	2001	Field	protozoa	Cryptosporidium	Granular Media Filtration		2.8
Controlling Cryptosporidium oocysts using conventional treatment	Dugan, N. R.; Fox, K. R.; Owens, J. H.; Miltner, R. J. Controlling Cryptosporidium Oocysts Using Conventional Treatment. Journal / American Water Works Association 2001, 93 (12), 64–76	2001	Field	protozoa	Cryptosporidium	Granular Media Filtration		4.3
Controlling Cryptosporidium oocysts using conventional treatment	Dugan, N. R.; Fox, K. R.; Owens, J. H.; Miltner, R. J. Controlling Cryptosporidium Oocysts Using Conventional Treatment. Journal / American Water Works Association 2001, 93 (12), 64–76	2001	Field	protozoa	Cryptosporidium	Granular Media Filtration		4.1
Controlling Cryptosporidium oocysts using conventional treatment	Dugan, N. R.; Fox, K. R.; Owens, J. H.; Miltner, R. J. Controlling Cryptosporidium Oocysts Using Conventional Treatment. Journal / American Water Works Association 2001, 93 (12), 64–76	2001	Field	protozoa	Cryptosporidium	Granular Media Filtration		2.9
Controlling Cryptosporidium oocysts using conventional treatment	Dugan, N. R.; Fox, K. R.; Owens, J. H.; Miltner, R. J. Controlling Cryptosporidium Oocysts Using Conventional Treatment. Journal / American Water Works Association 2001, 93 (12), 64–76	2001	Field	protozoa	Cryptosporidium	Granular Media Filtration		3.6
Controlling Cryptosporidium oocysts using conventional treatment	Dugan, N. R.; Fox, K. R.; Owens, J. H.; Miltner, R. J. Controlling Cryptosporidium Oocysts Using Conventional Treatment. Journal / American Water Works Association 2001, 93 (12), 64–76	2001	Field	protozoa	Cryptosporidium	Granular Media Filtration		3.5
Controlling Cryptosporidium oocysts using conventional treatment	Dugan, N. R.; Fox, K. R.; Owens, J. H.; Miltner, R. J. Controlling Cryptosporidium Oocysts Using Conventional Treatment. Journal / American Water Works Association 2001, 93 (12), 64–76	2001	Field	protozoa	Cryptosporidium	Granular Media Filtration		3.6
Controlling Cryptosporidium oocysts using conventional treatment	Dugan, N. R.; Fox, K. R.; Owens, J. H.; Miltner, R. J. Controlling Cryptosporidium Oocysts Using Conventional Treatment. Journal / American Water Works Association 2001, 93 (12), 64–76	2001	Field	protozoa	Cryptosporidium	Granular Media Filtration		3.7
Controlling Cryptosporidium oocysts using conventional treatment	Dugan, N. R.; Fox, K. R.; Owens, J. H.; Miltner, R. J. Controlling Cryptosporidium Oocysts Using Conventional Treatment. Journal / American Water Works Association 2001, 93 (12), 64–76	2001	Field	protozoa	Cryptosporidium	Granular Media Filtration		3.6
Controlling Cryptosporidium oocysts using conventional treatment	Dugan, N. R.; Fox, K. R.; Owens, J. H.; Miltner, R. J. Controlling Cryptosporidium Oocysts Using Conventional Treatment. Journal / American Water Works Association 2001, 93 (12), 64–76	2001	Field	protozoa	Cryptosporidium	Granular Media Filtration		3.5
Controlling Cryptosporidium oocysts using conventional treatment	Dugan, N. R.; Fox, K. R.; Owens, J. H.; Miltner, R. J. Controlling Cryptosporidium Oocysts Using Conventional Treatment. Journal / American Water Works Association 2001, 93 (12), 64–76	2001	Field	protozoa	Cryptosporidium	Granular Media Filtration		3.3
Controlling Cryptosporidium oocysts using conventional treatment	Dugan, N. R.; Fox, K. R.; Owens, J. H.; Miltner, R. J. Controlling Cryptosporidium Oocysts Using Conventional Treatment. Journal / American Water Works Association 2001, 93 (12), 64–76	2001	Field	protozoa	Cryptosporidium	Granular Media Filtration		4.4
Determination of Removal Efficiencies for Escherichia coli, Clostridial Spores, and F-Specific Coliphages in Unit Processes of Surface Waterworks for QMRA Applications	Hokajärvi, A.-M.; Pitkänen, T.; Meriläinen, P.; Kauppinen, A.; Matikka, V.; Kovanen, S.; Vepsäläinen, A.; Miettinen, I. T. Determination of Removal Efficiencies for Escherichia Coli, Clostridial Spores, and F-Specific Coliphages in Unit Processes of Surface Waterworks for QMRA Applications. Water (Switzerland) 2018, 10 (11). https://doi.org/10.3390/w10111525.	2018	Field	bacteria	Escherichia coli	Granular Media Filtration		2.7
Determination of Removal Efficiencies for Escherichia coli, Clostridial Spores, and F-Specific Coliphages in Unit Processes of Surface Waterworks for QMRA Applications	Hokajärvi, A.-M.; Pitkänen, T.; Meriläinen, P.; Kauppinen, A.; Matikka, V.; Kovanen, S.; Vepsäläinen, A.; Miettinen, I. T. Determination of Removal Efficiencies for Escherichia Coli, Clostridial Spores, and F-Specific Coliphages in Unit Processes of Surface Waterworks for QMRA Applications. Water (Switzerland) 2018, 10 (11). https://doi.org/10.3390/w10111525.	2018	Field	virus	MS2 Coliphage	Granular Media Filtration		0.6
Determination of Removal Efficiencies for Escherichia coli, Clostridial Spores, and F-Specific Coliphages in Unit Processes of Surface Waterworks for QMRA Applications	Hokajärvi, A.-M.; Pitkänen, T.; Meriläinen, P.; Kauppinen, A.; Matikka, V.; Kovanen, S.; Vepsäläinen, A.; Miettinen, I. T. Determination of Removal Efficiencies for Escherichia Coli, Clostridial Spores, and F-Specific Coliphages in Unit Processes of Surface Waterworks for QMRA Applications. Water (Switzerland) 2018, 10 (11). https://doi.org/10.3390/w10111525.	2018	Field	bacteria	Clostridium spp	Granular Media Filtration		1.1
Determination of Removal Efficiencies for Escherichia coli, Clostridial Spores, and F-Specific Coliphages in Unit Processes of Surface Waterworks for QMRA Applications	Hokajärvi, A.-M.; Pitkänen, T.; Meriläinen, P.; Kauppinen, A.; Matikka, V.; Kovanen, S.; Vepsäläinen, A.; Miettinen, I. T. Determination of Removal Efficiencies for Escherichia Coli, Clostridial Spores, and F-Specific Coliphages in Unit Processes of Surface Waterworks for QMRA Applications. Water (Switzerland) 2018, 10 (11). https://doi.org/10.3390/w10111525.	2018	Field	bacteria	Escherichia coli	Granular Media Filtration		3.5
Determination of Removal Efficiencies for Escherichia coli, Clostridial Spores, and F-Specific Coliphages in Unit Processes of Surface Waterworks for QMRA Applications	Hokajärvi, A.-M.; Pitkänen, T.; Meriläinen, P.; Kauppinen, A.; Matikka, V.; Kovanen, S.; Vepsäläinen, A.; Miettinen, I. T. Determination of Removal Efficiencies for Escherichia Coli, Clostridial Spores, and F-Specific Coliphages in Unit Processes of Surface Waterworks for QMRA Applications. Water (Switzerland) 2018, 10 (11). https://doi.org/10.3390/w10111525.	2018	Field	virus	MS2 Coliphage	Granular Media Filtration		0.9
Determination of Removal Efficiencies for Escherichia coli, Clostridial Spores, and F-Specific Coliphages in Unit Processes of Surface Waterworks for QMRA Applications	Hokajärvi, A.-M.; Pitkänen, T.; Meriläinen, P.; Kauppinen, A.; Matikka, V.; Kovanen, S.; Vepsäläinen, A.; Miettinen, I. T. Determination of Removal Efficiencies for Escherichia Coli, Clostridial Spores, and F-Specific Coliphages in Unit Processes of Surface Waterworks for QMRA Applications. Water (Switzerland) 2018, 10 (11). https://doi.org/10.3390/w10111525.	2018	Field	bacteria	Clostridium spp	Granular Media Filtration		1.4
Determination of Removal Efficiencies for Escherichia coli, Clostridial Spores, and F-Specific Coliphages in Unit Processes of Surface Waterworks for QMRA Applications	Hokajärvi, A.-M.; Pitkänen, T.; Meriläinen, P.; Kauppinen, A.; Matikka, V.; Kovanen, S.; Vepsäläinen, A.; Miettinen, I. T. Determination of Removal Efficiencies for Escherichia Coli, Clostridial Spores, and F-Specific Coliphages in Unit Processes of Surface Waterworks for QMRA Applications. Water (Switzerland) 2018, 10 (11). https://doi.org/10.3390/w10111525.	2018	Field	bacteria	Escherichia coli	Granular Media Filtration		3.3
Determination of Removal Efficiencies for Escherichia coli, Clostridial Spores, and F-Specific Coliphages in Unit Processes of Surface Waterworks for QMRA Applications	Hokajärvi, A.-M.; Pitkänen, T.; Meriläinen, P.; Kauppinen, A.; Matikka, V.; Kovanen, S.; Vepsäläinen, A.; Miettinen, I. T. Determination of Removal Efficiencies for Escherichia Coli, Clostridial Spores, and F-Specific Coliphages in Unit Processes of Surface Waterworks for QMRA Applications. Water (Switzerland) 2018, 10 (11). https://doi.org/10.3390/w10111525.	2018	Field	virus	MS2 Coliphage	Granular Media Filtration		1.5
Determination of Removal Efficiencies for Escherichia coli, Clostridial Spores, and F-Specific Coliphages in Unit Processes of Surface Waterworks for QMRA Applications	Hokajärvi, A.-M.; Pitkänen, T.; Meriläinen, P.; Kauppinen, A.; Matikka, V.; Kovanen, S.; Vepsäläinen, A.; Miettinen, I. T. Determination of Removal Efficiencies for Escherichia Coli, Clostridial Spores, and F-Specific Coliphages in Unit Processes of Surface Waterworks for QMRA Applications. Water (Switzerland) 2018, 10 (11). https://doi.org/10.3390/w10111525.	2018	Field	bacteria	Clostridium spp	Granular Media Filtration		0.9
Determination of Removal Efficiencies for Escherichia coli, Clostridial Spores, and F-Specific Coliphages in Unit Processes of Surface Waterworks for QMRA Applications	Hokajärvi, A.-M.; Pitkänen, T.; Meriläinen, P.; Kauppinen, A.; Matikka, V.; Kovanen, S.; Vepsäläinen, A.; Miettinen, I. T. Determination of Removal Efficiencies for Escherichia Coli, Clostridial Spores, and F-Specific Coliphages in Unit Processes of Surface Waterworks for QMRA Applications. Water (Switzerland) 2018, 10 (11). https://doi.org/10.3390/w10111525.	2018	Field	bacteria	Escherichia coli	Granular Media Filtration		0.6
Determination of Removal Efficiencies for Escherichia coli, Clostridial Spores, and F-Specific Coliphages in Unit Processes of Surface Waterworks for QMRA Applications	Hokajärvi, A.-M.; Pitkänen, T.; Meriläinen, P.; Kauppinen, A.; Matikka, V.; Kovanen, S.; Vepsäläinen, A.; Miettinen, I. T. Determination of Removal Efficiencies for Escherichia Coli, Clostridial Spores, and F-Specific Coliphages in Unit Processes of Surface Waterworks for QMRA Applications. Water (Switzerland) 2018, 10 (11). https://doi.org/10.3390/w10111525.	2018	Field	virus	MS2 Coliphage	Granular Media Filtration		1
Effect of filter media on cycst and oocyst removal	Swertfeger, J.; Metz, D. H.; DeMarco, J.; Braghetta, A.; Jacangelo, J. G. Effect of Filter Media on Cyst and Oocyst Removal. 1999, 11.	1999	Field	protozoa	Giardia	Granular Media Filtration		2.7
Effect of filter media on cycst and oocyst removal	Swertfeger, J.; Metz, D. H.; DeMarco, J.; Braghetta, A.; Jacangelo, J. G. Effect of Filter Media on Cyst and Oocyst Removal. 1999, 11.	1999	Field	protozoa	Cryptosporidium	Granular Media Filtration		2.7
Effect of filter media on cycst and oocyst removal	Swertfeger, J.; Metz, D. H.; DeMarco, J.; Braghetta, A.; Jacangelo, J. G. Effect of Filter Media on Cyst and Oocyst Removal. 1999, 11.	1999	Field	protozoa	Cryptosporidium	Granular Media Filtration		2.7
Effect of filter media on cycst and oocyst removal	Swertfeger, J.; Metz, D. H.; DeMarco, J.; Braghetta, A.; Jacangelo, J. G. Effect of Filter Media on Cyst and Oocyst Removal. 1999, 11.	1999	Field	protozoa	Cryptosporidium	Granular Media Filtration		2.8
Effect of filter media on cycst and oocyst removal	Swertfeger, J.; Metz, D. H.; DeMarco, J.; Braghetta, A.; Jacangelo, J. G. Effect of Filter Media on Cyst and Oocyst Removal. 1999, 11.	1999	Field	protozoa	Giardia	Granular Media Filtration		2.9
Effect of filter media on cycst and oocyst removal	Swertfeger, J.; Metz, D. H.; DeMarco, J.; Braghetta, A.; Jacangelo, J. G. Effect of Filter Media on Cyst and Oocyst Removal. 1999, 11.	1999	Field	protozoa	Giardia	Granular Media Filtration		3
Effect of filter media on cycst and oocyst removal	Swertfeger, J.; Metz, D. H.; DeMarco, J.; Braghetta, A.; Jacangelo, J. G. Effect of Filter Media on Cyst and Oocyst Removal. 1999, 11.	1999	Field	protozoa	Cryptosporidium	Granular Media Filtration		3.2
Effect of filter media on cycst and oocyst removal	Swertfeger, J.; Metz, D. H.; DeMarco, J.; Braghetta, A.; Jacangelo, J. G. Effect of Filter Media on Cyst and Oocyst Removal. 1999, 11.	1999	Field	protozoa	Cryptosporidium	Granular Media Filtration		3.6
Effect of filter media on cycst and oocyst removal	Swertfeger, J.; Metz, D. H.; DeMarco, J.; Braghetta, A.; Jacangelo, J. G. Effect of Filter Media on Cyst and Oocyst Removal. 1999, 11.	1999	Field	protozoa	Cryptosporidium	Granular Media Filtration		3.9
Effect of filter media on cycst and oocyst removal	Swertfeger, J.; Metz, D. H.; DeMarco, J.; Braghetta, A.; Jacangelo, J. G. Effect of Filter Media on Cyst and Oocyst Removal. 1999, 11.	1999	Field	protozoa	Giardia	Granular Media Filtration		4.4
Effect of filter media on cycst and oocyst removal	Swertfeger, J.; Metz, D. H.; DeMarco, J.; Braghetta, A.; Jacangelo, J. G. Effect of Filter Media on Cyst and Oocyst Removal. 1999, 11.	1999	Field	protozoa	Giardia	Granular Media Filtration		4.5
Effect of filter media on cycst and oocyst removal	Swertfeger, J.; Metz, D. H.; DeMarco, J.; Braghetta, A.; Jacangelo, J. G. Effect of Filter Media on Cyst and Oocyst Removal. 1999, 11.	1999	Field	protozoa	Giardia	Granular Media Filtration		4.5
Effect of pathogen concentration on pathogen removal in conventional surface water treatment		2011	Lab	protozoa	Giardia	Granular Media Filtration		1.5
Effect of pathogen concentration on pathogen removal in conventional surface water treatment		2008	Lab	protozoa	Cryptosporidium	Granular Media Filtration		3.2
Effect of pathogen concentration on pathogen removal in conventional surface water treatment		2010	Lab	protozoa	Giardia	Granular Media Filtration		3.8
Effect of pathogen concentration on pathogen removal in conventional surface water treatment		2009	Lab	protozoa	Cryptosporidium	Granular Media Filtration		1.1
Effects of filter operation on Cryptosporidium removal	Huck, P. M.; Coffey, B. M.; Emelko, M. B. Effects of Filter Operation on Cryptosporidium Removal. 2002, 16.	2002	Field	protozoa	Cryptosporidium	Granular Media Filtration		3
Effects of filter operation on Cryptosporidium removal	Huck, P. M.; Coffey, B. M.; Emelko, M. B. Effects of Filter Operation on Cryptosporidium Removal. 2002, 16.	2002	Field	protozoa	Cryptosporidium	Granular Media Filtration		5.5
Elimination of total coliforms and Escherichia coli from water by means of filtration with natural clays and silica sand in developing countries.	Pineda, E.; García-Ruiz, M. J.; Guaya, D.; Manrique, J.; Osorio, F. Elimination of Total Coliforms and Escherichia Coli from Water by Means of Filtration with Natural Clays and Silica Sand in Developing Countries. Environmental Geochemistry and Health 2021, 43 (1), 195–207. https://doi.org/10.1007/s10653-020-00623-1.	2021	Field	bacteria	Total coliform	Granular Media Filtration		0.7
Elimination of total coliforms and Escherichia coli from water by means of filtration with natural clays and silica sand in developing countries.	Pineda, E.; García-Ruiz, M. J.; Guaya, D.; Manrique, J.; Osorio, F. Elimination of Total Coliforms and Escherichia Coli from Water by Means of Filtration with Natural Clays and Silica Sand in Developing Countries. Environmental Geochemistry and Health 2021, 43 (1), 195–207. https://doi.org/10.1007/s10653-020-00623-1.	2021	Field	bacteria	Total coliform	Granular Media Filtration		2
Elimination of total coliforms and Escherichia coli from water by means of filtration with natural clays and silica sand in developing countries.	Pineda, E.; García-Ruiz, M. J.; Guaya, D.; Manrique, J.; Osorio, F. Elimination of Total Coliforms and Escherichia Coli from Water by Means of Filtration with Natural Clays and Silica Sand in Developing Countries. Environmental Geochemistry and Health 2021, 43 (1), 195–207. https://doi.org/10.1007/s10653-020-00623-1.	2021	Field	bacteria	Total coliform	Granular Media Filtration		1.4
Elimination of total coliforms and Escherichia coli from water by means of filtration with natural clays and silica sand in developing countries.	Pineda, E.; García-Ruiz, M. J.; Guaya, D.; Manrique, J.; Osorio, F. Elimination of Total Coliforms and Escherichia Coli from Water by Means of Filtration with Natural Clays and Silica Sand in Developing Countries. Environmental Geochemistry and Health 2021, 43 (1), 195–207. https://doi.org/10.1007/s10653-020-00623-1.	2021	Field	bacteria	Total coliform	Granular Media Filtration		2
Elimination of total coliforms and Escherichia coli from water by means of filtration with natural clays and silica sand in developing countries.	Pineda, E.; García-Ruiz, M. J.; Guaya, D.; Manrique, J.; Osorio, F. Elimination of Total Coliforms and Escherichia Coli from Water by Means of Filtration with Natural Clays and Silica Sand in Developing Countries. Environmental Geochemistry and Health 2021, 43 (1), 195–207. https://doi.org/10.1007/s10653-020-00623-1.	2021	Field	bacteria	Total coliform	Granular Media Filtration		2
Enhanced coagulation and removal of cryptosporidium	States, S.; Tomko, R. J.; Scheuring, M.; Casson, L. Enhanced Coagulation and Removal of Cryptosporidium. J. Am. Water Work Assoc. 2002, 94 (11), 67–77.	2002	Field	protozoa	Cryptosporidium	Granular Media Filtration		2.3
Enhanced coagulation and removal of cryptosporidium	States, S.; Tomko, R. J.; Scheuring, M.; Casson, L. Enhanced Coagulation and Removal of Cryptosporidium. J. Am. Water Work Assoc. 2002, 94 (11), 67–77.	2002	Field	protozoa	Cryptosporidium	Granular Media Filtration		5.7
Enhanced coagulation and removal of cryptosporidium	States, S.; Tomko, R. J.; Scheuring, M.; Casson, L. Enhanced Coagulation and Removal of Cryptosporidium. J. Am. Water Work Assoc. 2002, 94 (11), 67–77.	2002	Field	protozoa	Cryptosporidium	Granular Media Filtration		6
Enhanced coagulation and removal of cryptosporidium	States, S.; Tomko, R. J.; Scheuring, M.; Casson, L. Enhanced Coagulation and Removal of Cryptosporidium. J. Am. Water Work Assoc. 2002, 94 (11), 67–77.	2002	Field	protozoa	Cryptosporidium	Granular Media Filtration		6.5
Enhanced coagulation and removal of cryptosporidium	States, S.; Tomko, R. J.; Scheuring, M.; Casson, L. Enhanced Coagulation and Removal of Cryptosporidium. J. Am. Water Work Assoc. 2002, 94 (11), 67–77.	2002	Field	protozoa	Cryptosporidium	Granular Media Filtration		6.6
Enhanced coagulation and removal of cryptosporidium	States, S.; Tomko, R. J.; Scheuring, M.; Casson, L. Enhanced Coagulation and Removal of Cryptosporidium. J. Am. Water Work Assoc. 2002, 94 (11), 67–77.	2002	Field	protozoa	Cryptosporidium	Granular Media Filtration		4.8
Enhanced coagulation and removal of cryptosporidium	States, S.; Tomko, R. J.; Scheuring, M.; Casson, L. Enhanced Coagulation and Removal of Cryptosporidium. J. Am. Water Work Assoc. 2002, 94 (11), 67–77.	2002	Field	protozoa	Cryptosporidium	Granular Media Filtration		5.8
Enhanced coagulation and removal of cryptosporidium	States, S.; Tomko, R. J.; Scheuring, M.; Casson, L. Enhanced Coagulation and Removal of Cryptosporidium. J. Am. Water Work Assoc. 2002, 94 (11), 67–77.	2002	Field	protozoa	Cryptosporidium	Granular Media Filtration		6
Enhanced coagulation and removal of cryptosporidium	States, S.; Tomko, R. J.; Scheuring, M.; Casson, L. Enhanced Coagulation and Removal of Cryptosporidium. J. Am. Water Work Assoc. 2002, 94 (11), 67–77.	2002	Field	protozoa	Cryptosporidium	Granular Media Filtration		6.1
Enhanced coagulation and removal of cryptosporidium	States, S.; Tomko, R. J.; Scheuring, M.; Casson, L. Enhanced Coagulation and Removal of Cryptosporidium. J. Am. Water Work Assoc. 2002, 94 (11), 67–77.	2002	Field	protozoa	Cryptosporidium	Granular Media Filtration		6.6
Enhanced coagulation and removal of cryptosporidium	States, S.; Tomko, R. J.; Scheuring, M.; Casson, L. Enhanced Coagulation and Removal of Cryptosporidium. J. Am. Water Work Assoc. 2002, 94 (11), 67–77.	2002	Field	protozoa	Cryptosporidium	Granular Media Filtration		6.6
Enhanced coagulation and removal of cryptosporidium	States, S.; Tomko, R. J.; Scheuring, M.; Casson, L. Enhanced Coagulation and Removal of Cryptosporidium. J. Am. Water Work Assoc. 2002, 94 (11), 67–77.	2002	Field	protozoa	Cryptosporidium	Granular Media Filtration		6.6
Enhanced coagulation and removal of cryptosporidium	States, S.; Tomko, R. J.; Scheuring, M.; Casson, L. Enhanced Coagulation and Removal of Cryptosporidium. J. Am. Water Work Assoc. 2002, 94 (11), 67–77.	2002	Field	protozoa	Cryptosporidium	Granular Media Filtration		5.8
Enhanced coagulation and removal of cryptosporidium	States, S.; Tomko, R. J.; Scheuring, M.; Casson, L. Enhanced Coagulation and Removal of Cryptosporidium. J. Am. Water Work Assoc. 2002, 94 (11), 67–77.	2002	Field	protozoa	Cryptosporidium	Granular Media Filtration		5.9
Enhanced coagulation and removal of cryptosporidium	States, S.; Tomko, R. J.; Scheuring, M.; Casson, L. Enhanced Coagulation and Removal of Cryptosporidium. J. Am. Water Work Assoc. 2002, 94 (11), 67–77.	2002	Field	protozoa	Cryptosporidium	Granular Media Filtration		5.9
Estimation of norovirus removal performance in a coagulation-rapid sand filtration process by using recombinant norovirus VLPs	Shirasaki, N.; Matsushita, T.; Matsui, Y.; Oshiba, A.; Ohno, K. Estimation of Norovirus Removal Performance in a Coagulation-Rapid Sand Filtration Process by Using Recombinant Norovirus VLPs. Water Res. 2010, 44 (5), 1307–1316. https://doi.org/10.1016/j.watres.2009.10.038.	2010	Lab	virus	Bacteriophage QB	Granular Media Filtration		0.9676
Estimation of norovirus removal performance in a coagulation-rapid sand filtration process by using recombinant norovirus VLPs	Shirasaki, N.; Matsushita, T.; Matsui, Y.; Oshiba, A.; Ohno, K. Estimation of Norovirus Removal Performance in a Coagulation-Rapid Sand Filtration Process by Using Recombinant Norovirus VLPs. Water Res. 2010, 44 (5), 1307–1316. https://doi.org/10.1016/j.watres.2009.10.038.	2010	Lab	virus	Bacteriophage MS2	Granular Media Filtration		2.443
Estimation of norovirus removal performance in a coagulation-rapid sand filtration process by using recombinant norovirus VLPs	Shirasaki, N.; Matsushita, T.; Matsui, Y.; Oshiba, A.; Ohno, K. Estimation of Norovirus Removal Performance in a Coagulation-Rapid Sand Filtration Process by Using Recombinant Norovirus VLPs. Water Res. 2010, 44 (5), 1307–1316. https://doi.org/10.1016/j.watres.2009.10.038.	2010	Lab	virus	Bacteriophage QB	Granular Media Filtration		0.812
Estimation of norovirus removal performance in a coagulation-rapid sand filtration process by using recombinant norovirus VLPs	Shirasaki, N.; Matsushita, T.; Matsui, Y.; Oshiba, A.; Ohno, K. Estimation of Norovirus Removal Performance in a Coagulation-Rapid Sand Filtration Process by Using Recombinant Norovirus VLPs. Water Res. 2010, 44 (5), 1307–1316. https://doi.org/10.1016/j.watres.2009.10.038.	2010	Lab	virus	Bacteriophage MS2	Granular Media Filtration		2.0485
Evaluation of the physical and chemical characteristics of water on the removal efficiency of rotavirus in drinking water treatment plants and change in induced health risk	Shamsollahi, H. R.; Ghoochani, M.; Sadeghi, K.; Jaafari, J.; Masinaei, M.; Sillanpää, M.; Yousefi, M.; Mirtalb, S. T.; Alimohammadi, M. Evaluation of the Physical and Chemical Characteristics of Water on the Removal Efficiency of Rotavirus in Drinking Water Treatment Plants and Change in Induced Health Risk. Process Safety and Environmental Protection 2019, 130, 6–13. https://doi.org/10.1016/j.ps…	2019	Lab	virus	Rotovirus	Granular Media Filtration		0.02
Evaluation of Treatment for Removing Giardia Cysts	Ongerth, J. E. Evaluation of Treatment for Removing Giardia Cysts. Journal - American Water Works Association 1990, 82 (6), 85–96. https://doi.org/10.1002/j.1551-8833.1990.tb06982.x	1990	Field	protozoa	Giardia	Granular Media Filtration		1.01663
Evaluation of Treatment for Removing Giardia Cysts	Ongerth, J. E. Evaluation of Treatment for Removing Giardia Cysts. Journal - American Water Works Association 1990, 82 (6), 85–96. https://doi.org/10.1002/j.1551-8833.1990.tb06982.x	1990	Field	protozoa	Giardia	Granular Media Filtration		0.572958
Evaluation of Treatment for Removing Giardia Cysts	Ongerth, J. E. Evaluation of Treatment for Removing Giardia Cysts. Journal - American Water Works Association 1990, 82 (6), 85–96. https://doi.org/10.1002/j.1551-8833.1990.tb06982.x	1990	Field	protozoa	Giardia	Granular Media Filtration		1.29127
Evaluation of Treatment for Removing Giardia Cysts	Ongerth, J. E. Evaluation of Treatment for Removing Giardia Cysts. Journal - American Water Works Association 1990, 82 (6), 85–96. https://doi.org/10.1002/j.1551-8833.1990.tb06982.x	1990	Field	protozoa	Giardia	Granular Media Filtration		0.657577
Evaluation of Treatment for Removing Giardia Cysts	Ongerth, J. E. Evaluation of Treatment for Removing Giardia Cysts. Journal - American Water Works Association 1990, 82 (6), 85–96. https://doi.org/10.1002/j.1551-8833.1990.tb06982.x	1990	Field	protozoa	Giardia	Granular Media Filtration		1.60787
Evaluation of Treatment for Removing Giardia Cysts	Ongerth, J. E. Evaluation of Treatment for Removing Giardia Cysts. Journal - American Water Works Association 1990, 82 (6), 85–96. https://doi.org/10.1002/j.1551-8833.1990.tb06982.x	1990	Field	protozoa	Giardia	Granular Media Filtration		2.94366
Evaluation of Treatment for Removing Giardia Cysts	Ongerth, J. E. Evaluation of Treatment for Removing Giardia Cysts. Journal - American Water Works Association 1990, 82 (6), 85–96. https://doi.org/10.1002/j.1551-8833.1990.tb06982.x	1990	Field	protozoa	Giardia	Granular Media Filtration		0.987411
Evaluation of virus removal efficiency of coagulation-sedimentation and rapid sand filtration processes in a drinking water treatment plant in Bangkok, Thailand	Asami, T.; Katayama, H.; Torrey, J. R.; Visvanathan, C.; Furumai, H. Evaluation of Virus Removal Efficiency of Coagulation-Sedimentation and Rapid Sand Filtration Processes in a Drinking Water Treatment Plant in Bangkok, Thailand. Water Res. 2016, 101, 84–94. https://doi.org/10.1016/j.watres.2016.05.012	2016	Field	bacteria	Escherichia coli	Granular Media Filtration		1.799
Evaluation of virus removal efficiency of coagulation-sedimentation and rapid sand filtration processes in a drinking water treatment plant in Bangkok, Thailand	Asami, T.; Katayama, H.; Torrey, J. R.; Visvanathan, C.; Furumai, H. Evaluation of Virus Removal Efficiency of Coagulation-Sedimentation and Rapid Sand Filtration Processes in a Drinking Water Treatment Plant in Bangkok, Thailand. Water Res. 2016, 101, 84–94. https://doi.org/10.1016/j.watres.2016.05.012	2016	Field	bacteria	Escherichia coli	Granular Media Filtration		1.667
Evaluation of virus removal efficiency of coagulation-sedimentation and rapid sand filtration processes in a drinking water treatment plant in Bangkok, Thailand	Asami, T.; Katayama, H.; Torrey, J. R.; Visvanathan, C.; Furumai, H. Evaluation of Virus Removal Efficiency of Coagulation-Sedimentation and Rapid Sand Filtration Processes in a Drinking Water Treatment Plant in Bangkok, Thailand. Water Res. 2016, 101, 84–94. https://doi.org/10.1016/j.watres.2016.05.012	2016	Field	bacteria	Total coliform	Granular Media Filtration		2.534
Evaluation of virus removal efficiency of coagulation-sedimentation and rapid sand filtration processes in a drinking water treatment plant in Bangkok, Thailand	Asami, T.; Katayama, H.; Torrey, J. R.; Visvanathan, C.; Furumai, H. Evaluation of Virus Removal Efficiency of Coagulation-Sedimentation and Rapid Sand Filtration Processes in a Drinking Water Treatment Plant in Bangkok, Thailand. Water Res. 2016, 101, 84–94. https://doi.org/10.1016/j.watres.2016.05.012	2016	Field	bacteria	Total coliform	Granular Media Filtration		2.023
Filtration Removals of Microorganisms and Particles	Hendricks, D. W.; Clunie, W. F.; Sturbaum, G. D.; Klein, D. A.; Champlin, T. L.; Kugrens, P.; Hirsch, J.; McCourt, B.; Nordby, G. R.; Sobsey, M. D.; Hunt, D. J.; Allen, M. J. Filtration Removals of Microorganisms and Particles. J. Environ. Eng.-ASCE 2005, 131 (12), 1621–1632. https://doi.org/10.1061/(ASCE)0733-9372(2005)131:12(1621).	2005	Field	bacteria	Escherichia coli	Granular Media Filtration		2.6
Filtration Removals of Microorganisms and Particles	Hendricks, D. W.; Clunie, W. F.; Sturbaum, G. D.; Klein, D. A.; Champlin, T. L.; Kugrens, P.; Hirsch, J.; McCourt, B.; Nordby, G. R.; Sobsey, M. D.; Hunt, D. J.; Allen, M. J. Filtration Removals of Microorganisms and Particles. J. Environ. Eng.-ASCE 2005, 131 (12), 1621–1632. https://doi.org/10.1061/(ASCE)0733-9372(2005)131:12(1621).	2005	Field	bacteria	Bacillus stearothermophilus	Granular Media Filtration		2.6
Filtration Removals of Microorganisms and Particles	Hendricks, D. W.; Clunie, W. F.; Sturbaum, G. D.; Klein, D. A.; Champlin, T. L.; Kugrens, P.; Hirsch, J.; McCourt, B.; Nordby, G. R.; Sobsey, M. D.; Hunt, D. J.; Allen, M. J. Filtration Removals of Microorganisms and Particles. J. Environ. Eng.-ASCE 2005, 131 (12), 1621–1632. https://doi.org/10.1061/(ASCE)0733-9372(2005)131:12(1621).	2005	Field	bacteria	Micrococcus luteus	Granular Media Filtration		3
Filtration Removals of Microorganisms and Particles	Hendricks, D. W.; Clunie, W. F.; Sturbaum, G. D.; Klein, D. A.; Champlin, T. L.; Kugrens, P.; Hirsch, J.; McCourt, B.; Nordby, G. R.; Sobsey, M. D.; Hunt, D. J.; Allen, M. J. Filtration Removals of Microorganisms and Particles. J. Environ. Eng.-ASCE 2005, 131 (12), 1621–1632. https://doi.org/10.1061/(ASCE)0733-9372(2005)131:12(1621).	2005	Field	virus	Attenuated polio	Granular Media Filtration		2.2
Filtration Removals of Microorganisms and Particles	Hendricks, D. W.; Clunie, W. F.; Sturbaum, G. D.; Klein, D. A.; Champlin, T. L.; Kugrens, P.; Hirsch, J.; McCourt, B.; Nordby, G. R.; Sobsey, M. D.; Hunt, D. J.; Allen, M. J. Filtration Removals of Microorganisms and Particles. J. Environ. Eng.-ASCE 2005, 131 (12), 1621–1632. https://doi.org/10.1061/(ASCE)0733-9372(2005)131:12(1621).	2005	Field	virus	Eco virus-12	Granular Media Filtration		2.4
Filtration Removals of Microorganisms and Particles	Hendricks, D. W.; Clunie, W. F.; Sturbaum, G. D.; Klein, D. A.; Champlin, T. L.; Kugrens, P.; Hirsch, J.; McCourt, B.; Nordby, G. R.; Sobsey, M. D.; Hunt, D. J.; Allen, M. J. Filtration Removals of Microorganisms and Particles. J. Environ. Eng.-ASCE 2005, 131 (12), 1621–1632. https://doi.org/10.1061/(ASCE)0733-9372(2005)131:12(1621).	2005	Field	virus	Bacteriophage MS2	Granular Media Filtration		2.9
Filtration Removals of Microorganisms and Particles	Hendricks, D. W.; Clunie, W. F.; Sturbaum, G. D.; Klein, D. A.; Champlin, T. L.; Kugrens, P.; Hirsch, J.; McCourt, B.; Nordby, G. R.; Sobsey, M. D.; Hunt, D. J.; Allen, M. J. Filtration Removals of Microorganisms and Particles. J. Environ. Eng.-ASCE 2005, 131 (12), 1621–1632. https://doi.org/10.1061/(ASCE)0733-9372(2005)131:12(1621).	2005	Field	virus	Bacteriophage Phi-X-174	Granular Media Filtration		5.1
Filtration Removals of Microorganisms and Particles	Hendricks, D. W.; Clunie, W. F.; Sturbaum, G. D.; Klein, D. A.; Champlin, T. L.; Kugrens, P.; Hirsch, J.; McCourt, B.; Nordby, G. R.; Sobsey, M. D.; Hunt, D. J.; Allen, M. J. Filtration Removals of Microorganisms and Particles. J. Environ. Eng.-ASCE 2005, 131 (12), 1621–1632. https://doi.org/10.1061/(ASCE)0733-9372(2005)131:12(1621).	2005	Field	protozoa	Cryptosporidium	Granular Media Filtration		3.2
Filtration Removals of Microorganisms and Particles	Hendricks, D. W.; Clunie, W. F.; Sturbaum, G. D.; Klein, D. A.; Champlin, T. L.; Kugrens, P.; Hirsch, J.; McCourt, B.; Nordby, G. R.; Sobsey, M. D.; Hunt, D. J.; Allen, M. J. Filtration Removals of Microorganisms and Particles. J. Environ. Eng.-ASCE 2005, 131 (12), 1621–1632. https://doi.org/10.1061/(ASCE)0733-9372(2005)131:12(1621).	2005	Field	protozoa	Giardia	Granular Media Filtration		3.4
Flourescent dye labeled bacteriophages - a new tracer for the investigation of viral transport in porous media: 2. Studies of deep-bed filtration	Gitis, V.; Adin, A.; Nasser, A.; Gun, J.; Lev, O. Fluorescent Dye Labeled Bacteriophages—a New Tracer for the Investigation of Viral Transport in Porous Media: 2. Studies of Deep-Bed Filtration. Water Research 2002, 36 (17), 4235–4242. https://doi.org/10.1016/S0043-1354(02)00164-1.	2002	Lab	virus	Bacteriophage MS2	Granular Media Filtration		0.3
Flourescent dye labeled bacteriophages - a new tracer for the investigation of viral transport in porous media: 2. Studies of deep-bed filtration	Gitis, V.; Adin, A.; Nasser, A.; Gun, J.; Lev, O. Fluorescent Dye Labeled Bacteriophages—a New Tracer for the Investigation of Viral Transport in Porous Media: 2. Studies of Deep-Bed Filtration. Water Research 2002, 36 (17), 4235–4242. https://doi.org/10.1016/S0043-1354(02)00164-1.	2002	Lab	virus	Bacteriophage MS2	Granular Media Filtration		0.3
Improving filtration of Cryptosporidium	Shaw, K.; Walker, S.; Koopman, B. Improving Filtration of Cryptosporidium. Journal - American Water Works Association 2000, 92 (11), 103–111. https://doi.org/10.1002/j.1551-8833.2000.tb09054.x.	2000	Lab	protozoa	Cryptosporidium	Granular Media Filtration		0.5
Improving filtration of Cryptosporidium	Shaw, K.; Walker, S.; Koopman, B. Improving Filtration of Cryptosporidium. Journal - American Water Works Association 2000, 92 (11), 103–111. https://doi.org/10.1002/j.1551-8833.2000.tb09054.x.	2000	Lab	protozoa	Cryptosporidium	Granular Media Filtration		1.2
Improving filtration removal for cryptosporidium oocysts and particles from drinking water	Amburgey, J. E. Improving Filtration for Removal of Cryptosporidium Oocysts and Particles from Drinking Water. Ph.D., Georgia Institute of Technology, United States -- Georgia. https://www.proquest.com/docview/305587514/abstract/74EFD7335F6746D6PQ/1 (accessed 2023-11-29).	2002	Lab	protozoa	Cryptosporidium	Granular Media Filtration		1.5
Improving filtration removal for cryptosporidium oocysts and particles from drinking water	Amburgey, J. E. Improving Filtration for Removal of Cryptosporidium Oocysts and Particles from Drinking Water. Ph.D., Georgia Institute of Technology, United States -- Georgia. https://www.proquest.com/docview/305587514/abstract/74EFD7335F6746D6PQ/1 (accessed 2023-11-29).	2002	Lab	protozoa	Cryptosporidium	Granular Media Filtration		1.6
Improving filtration removal for cryptosporidium oocysts and particles from drinking water	Amburgey, J. E. Improving Filtration for Removal of Cryptosporidium Oocysts and Particles from Drinking Water. Ph.D., Georgia Institute of Technology, United States -- Georgia. https://www.proquest.com/docview/305587514/abstract/74EFD7335F6746D6PQ/1 (accessed 2023-11-29).	2002	Lab	protozoa	Cryptosporidium	Granular Media Filtration		1.6
Improving filtration removal for cryptosporidium oocysts and particles from drinking water	Amburgey, J. E. Improving Filtration for Removal of Cryptosporidium Oocysts and Particles from Drinking Water. Ph.D., Georgia Institute of Technology, United States -- Georgia. https://www.proquest.com/docview/305587514/abstract/74EFD7335F6746D6PQ/1 (accessed 2023-11-29).	2002	Lab	protozoa	Cryptosporidium	Granular Media Filtration		1.7
Improving filtration removal for cryptosporidium oocysts and particles from drinking water	Amburgey, J. E. Improving Filtration for Removal of Cryptosporidium Oocysts and Particles from Drinking Water. Ph.D., Georgia Institute of Technology, United States -- Georgia. https://www.proquest.com/docview/305587514/abstract/74EFD7335F6746D6PQ/1 (accessed 2023-11-29).	2002	Lab	protozoa	Cryptosporidium	Granular Media Filtration		1.8
Improving filtration removal for cryptosporidium oocysts and particles from drinking water	Amburgey, J. E. Improving Filtration for Removal of Cryptosporidium Oocysts and Particles from Drinking Water. Ph.D., Georgia Institute of Technology, United States -- Georgia. https://www.proquest.com/docview/305587514/abstract/74EFD7335F6746D6PQ/1 (accessed 2023-11-29).	2002	Lab	protozoa	Cryptosporidium	Granular Media Filtration		1.9
Improving filtration removal for cryptosporidium oocysts and particles from drinking water	Amburgey, J. E. Improving Filtration for Removal of Cryptosporidium Oocysts and Particles from Drinking Water. Ph.D., Georgia Institute of Technology, United States -- Georgia. https://www.proquest.com/docview/305587514/abstract/74EFD7335F6746D6PQ/1 (accessed 2023-11-29).	2002	Lab	protozoa	Cryptosporidium	Granular Media Filtration		2
Investigation of enteric adenovirus and poliovirus removal by coagulation processes and suitability of bacteriophages MS2 and φX174 as surrogates for those viruses	Shirasaki, N.; Matsushita, T.; Matsui, Y.; Marubayashi, T.; Murai, K. Investigation of Enteric Adenovirus and Poliovirus Removal by Coagulation Processes and Suitability of Bacteriophages MS2 and φX174 as Surrogates for Those Viruses. Sci. Total Environ. 2016, 563–564, 29–39. https://doi.org/10.1016/j.scitotenv.2016.04.090.	2016	Lab	virus	Enteric adenovirus type 40	Granular Media Filtration		2.7362
Investigation of enteric adenovirus and poliovirus removal by coagulation processes and suitability of bacteriophages MS2 and φX174 as surrogates for those viruses	Shirasaki, N.; Matsushita, T.; Matsui, Y.; Marubayashi, T.; Murai, K. Investigation of Enteric Adenovirus and Poliovirus Removal by Coagulation Processes and Suitability of Bacteriophages MS2 and φX174 as Surrogates for Those Viruses. Sci. Total Environ. 2016, 563–564, 29–39. https://doi.org/10.1016/j.scitotenv.2016.04.090.	2016	Lab	virus	Enteric adenovirus type 40	Granular Media Filtration		3.043
Investigation of enteric adenovirus and poliovirus removal by coagulation processes and suitability of bacteriophages MS2 and φX174 as surrogates for those viruses	Shirasaki, N.; Matsushita, T.; Matsui, Y.; Marubayashi, T.; Murai, K. Investigation of Enteric Adenovirus and Poliovirus Removal by Coagulation Processes and Suitability of Bacteriophages MS2 and φX174 as Surrogates for Those Viruses. Sci. Total Environ. 2016, 563–564, 29–39. https://doi.org/10.1016/j.scitotenv.2016.04.090.	2016	Lab	virus	Enteric adenovirus type 40	Granular Media Filtration		3.23
Investigation of enteric adenovirus and poliovirus removal by coagulation processes and suitability of bacteriophages MS2 and φX174 as surrogates for those viruses	Shirasaki, N.; Matsushita, T.; Matsui, Y.; Marubayashi, T.; Murai, K. Investigation of Enteric Adenovirus and Poliovirus Removal by Coagulation Processes and Suitability of Bacteriophages MS2 and φX174 as Surrogates for Those Viruses. Sci. Total Environ. 2016, 563–564, 29–39. https://doi.org/10.1016/j.scitotenv.2016.04.090.	2016	Lab	virus	Enteric adenovirus type 40	Granular Media Filtration		3.054
Investigation of enteric adenovirus and poliovirus removal by coagulation processes and suitability of bacteriophages MS2 and φX174 as surrogates for those viruses	Shirasaki, N.; Matsushita, T.; Matsui, Y.; Marubayashi, T.; Murai, K. Investigation of Enteric Adenovirus and Poliovirus Removal by Coagulation Processes and Suitability of Bacteriophages MS2 and φX174 as Surrogates for Those Viruses. Sci. Total Environ. 2016, 563–564, 29–39. https://doi.org/10.1016/j.scitotenv.2016.04.090.	2016	Lab	virus	Poliovirus type 1	Granular Media Filtration		3.5176
Investigation of enteric adenovirus and poliovirus removal by coagulation processes and suitability of bacteriophages MS2 and φX174 as surrogates for those viruses	Shirasaki, N.; Matsushita, T.; Matsui, Y.; Marubayashi, T.; Murai, K. Investigation of Enteric Adenovirus and Poliovirus Removal by Coagulation Processes and Suitability of Bacteriophages MS2 and φX174 as Surrogates for Those Viruses. Sci. Total Environ. 2016, 563–564, 29–39. https://doi.org/10.1016/j.scitotenv.2016.04.090.	2016	Lab	virus	Poliovirus type 1	Granular Media Filtration		3.2092
Investigation of enteric adenovirus and poliovirus removal by coagulation processes and suitability of bacteriophages MS2 and φX174 as surrogates for those viruses	Shirasaki, N.; Matsushita, T.; Matsui, Y.; Marubayashi, T.; Murai, K. Investigation of Enteric Adenovirus and Poliovirus Removal by Coagulation Processes and Suitability of Bacteriophages MS2 and φX174 as Surrogates for Those Viruses. Sci. Total Environ. 2016, 563–564, 29–39. https://doi.org/10.1016/j.scitotenv.2016.04.090.	2016	Lab	virus	Poliovirus type 1	Granular Media Filtration		2.528
Investigation of enteric adenovirus and poliovirus removal by coagulation processes and suitability of bacteriophages MS2 and φX174 as surrogates for those viruses	Shirasaki, N.; Matsushita, T.; Matsui, Y.; Marubayashi, T.; Murai, K. Investigation of Enteric Adenovirus and Poliovirus Removal by Coagulation Processes and Suitability of Bacteriophages MS2 and φX174 as Surrogates for Those Viruses. Sci. Total Environ. 2016, 563–564, 29–39. https://doi.org/10.1016/j.scitotenv.2016.04.090.	2016	Lab	virus	Poliovirus type 1	Granular Media Filtration		3.5387
Investigation of enteric adenovirus and poliovirus removal by coagulation processes and suitability of bacteriophages MS2 and φX174 as surrogates for those viruses	Shirasaki, N.; Matsushita, T.; Matsui, Y.; Marubayashi, T.; Murai, K. Investigation of Enteric Adenovirus and Poliovirus Removal by Coagulation Processes and Suitability of Bacteriophages MS2 and φX174 as Surrogates for Those Viruses. Sci. Total Environ. 2016, 563–564, 29–39. https://doi.org/10.1016/j.scitotenv.2016.04.090.	2016	Lab	virus	Enteric adenovirus type 40	Granular Media Filtration		3.065
Investigation of enteric adenovirus and poliovirus removal by coagulation processes and suitability of bacteriophages MS2 and φX174 as surrogates for those viruses	Shirasaki, N.; Matsushita, T.; Matsui, Y.; Marubayashi, T.; Murai, K. Investigation of Enteric Adenovirus and Poliovirus Removal by Coagulation Processes and Suitability of Bacteriophages MS2 and φX174 as Surrogates for Those Viruses. Sci. Total Environ. 2016, 563–564, 29–39. https://doi.org/10.1016/j.scitotenv.2016.04.090.	2016	Lab	virus	Enteric adenovirus type 40	Granular Media Filtration		3.087
Investigation of enteric adenovirus and poliovirus removal by coagulation processes and suitability of bacteriophages MS2 and φX174 as surrogates for those viruses	Shirasaki, N.; Matsushita, T.; Matsui, Y.; Marubayashi, T.; Murai, K. Investigation of Enteric Adenovirus and Poliovirus Removal by Coagulation Processes and Suitability of Bacteriophages MS2 and φX174 as Surrogates for Those Viruses. Sci. Total Environ. 2016, 563–564, 29–39. https://doi.org/10.1016/j.scitotenv.2016.04.090.	2016	Lab	virus	Enteric adenovirus type 40	Granular Media Filtration		3.0549
Investigation of enteric adenovirus and poliovirus removal by coagulation processes and suitability of bacteriophages MS2 and φX174 as surrogates for those viruses	Shirasaki, N.; Matsushita, T.; Matsui, Y.; Marubayashi, T.; Murai, K. Investigation of Enteric Adenovirus and Poliovirus Removal by Coagulation Processes and Suitability of Bacteriophages MS2 and φX174 as Surrogates for Those Viruses. Sci. Total Environ. 2016, 563–564, 29–39. https://doi.org/10.1016/j.scitotenv.2016.04.090.	2016	Lab	virus	Poliovirus type 1	Granular Media Filtration		4.005
Investigation of enteric adenovirus and poliovirus removal by coagulation processes and suitability of bacteriophages MS2 and φX174 as surrogates for those viruses	Shirasaki, N.; Matsushita, T.; Matsui, Y.; Marubayashi, T.; Murai, K. Investigation of Enteric Adenovirus and Poliovirus Removal by Coagulation Processes and Suitability of Bacteriophages MS2 and φX174 as Surrogates for Those Viruses. Sci. Total Environ. 2016, 563–564, 29–39. https://doi.org/10.1016/j.scitotenv.2016.04.090.	2016	Lab	virus	Poliovirus type 1	Granular Media Filtration		4.111
Investigation of enteric adenovirus and poliovirus removal by coagulation processes and suitability of bacteriophages MS2 and φX174 as surrogates for those viruses	Shirasaki, N.; Matsushita, T.; Matsui, Y.; Marubayashi, T.; Murai, K. Investigation of Enteric Adenovirus and Poliovirus Removal by Coagulation Processes and Suitability of Bacteriophages MS2 and φX174 as Surrogates for Those Viruses. Sci. Total Environ. 2016, 563–564, 29–39. https://doi.org/10.1016/j.scitotenv.2016.04.090.	2016	Lab	virus	Poliovirus type 1	Granular Media Filtration		3.962
Investigation of enteric adenovirus and poliovirus removal by coagulation processes and suitability of bacteriophages MS2 and φX174 as surrogates for those viruses	Shirasaki, N.; Matsushita, T.; Matsui, Y.; Marubayashi, T.; Murai, K. Investigation of Enteric Adenovirus and Poliovirus Removal by Coagulation Processes and Suitability of Bacteriophages MS2 and φX174 as Surrogates for Those Viruses. Sci. Total Environ. 2016, 563–564, 29–39. https://doi.org/10.1016/j.scitotenv.2016.04.090.	2016	Lab	virus	Enteric adenovirus type 40	Granular Media Filtration		3.1428
Investigation of enteric adenovirus and poliovirus removal by coagulation processes and suitability of bacteriophages MS2 and φX174 as surrogates for those viruses	Shirasaki, N.; Matsushita, T.; Matsui, Y.; Marubayashi, T.; Murai, K. Investigation of Enteric Adenovirus and Poliovirus Removal by Coagulation Processes and Suitability of Bacteriophages MS2 and φX174 as Surrogates for Those Viruses. Sci. Total Environ. 2016, 563–564, 29–39. https://doi.org/10.1016/j.scitotenv.2016.04.090.	2016	Lab	virus	Enteric adenovirus type 40	Granular Media Filtration		3.131
Investigation of enteric adenovirus and poliovirus removal by coagulation processes and suitability of bacteriophages MS2 and φX174 as surrogates for those viruses	Shirasaki, N.; Matsushita, T.; Matsui, Y.; Marubayashi, T.; Murai, K. Investigation of Enteric Adenovirus and Poliovirus Removal by Coagulation Processes and Suitability of Bacteriophages MS2 and φX174 as Surrogates for Those Viruses. Sci. Total Environ. 2016, 563–564, 29–39. https://doi.org/10.1016/j.scitotenv.2016.04.090.	2016	Lab	virus	Enteric adenovirus type 40	Granular Media Filtration		3.131
Investigation of enteric adenovirus and poliovirus removal by coagulation processes and suitability of bacteriophages MS2 and φX174 as surrogates for those viruses	Shirasaki, N.; Matsushita, T.; Matsui, Y.; Marubayashi, T.; Murai, K. Investigation of Enteric Adenovirus and Poliovirus Removal by Coagulation Processes and Suitability of Bacteriophages MS2 and φX174 as Surrogates for Those Viruses. Sci. Total Environ. 2016, 563–564, 29–39. https://doi.org/10.1016/j.scitotenv.2016.04.090.	2016	Lab	virus	Enteric adenovirus type 40	Granular Media Filtration		2.976
Investigation of enteric adenovirus and poliovirus removal by coagulation processes and suitability of bacteriophages MS2 and φX174 as surrogates for those viruses	Shirasaki, N.; Matsushita, T.; Matsui, Y.; Marubayashi, T.; Murai, K. Investigation of Enteric Adenovirus and Poliovirus Removal by Coagulation Processes and Suitability of Bacteriophages MS2 and φX174 as Surrogates for Those Viruses. Sci. Total Environ. 2016, 563–564, 29–39. https://doi.org/10.1016/j.scitotenv.2016.04.090.	2016	Lab	virus	Enteric adenovirus type 40	Granular Media Filtration		3.001
Investigation of enteric adenovirus and poliovirus removal by coagulation processes and suitability of bacteriophages MS2 and φX174 as surrogates for those viruses	Shirasaki, N.; Matsushita, T.; Matsui, Y.; Marubayashi, T.; Murai, K. Investigation of Enteric Adenovirus and Poliovirus Removal by Coagulation Processes and Suitability of Bacteriophages MS2 and φX174 as Surrogates for Those Viruses. Sci. Total Environ. 2016, 563–564, 29–39. https://doi.org/10.1016/j.scitotenv.2016.04.090.	2016	Lab	virus	Enteric adenovirus type 40	Granular Media Filtration		1.912
Investigation of enteric adenovirus and poliovirus removal by coagulation processes and suitability of bacteriophages MS2 and φX174 as surrogates for those viruses	Shirasaki, N.; Matsushita, T.; Matsui, Y.; Marubayashi, T.; Murai, K. Investigation of Enteric Adenovirus and Poliovirus Removal by Coagulation Processes and Suitability of Bacteriophages MS2 and φX174 as Surrogates for Those Viruses. Sci. Total Environ. 2016, 563–564, 29–39. https://doi.org/10.1016/j.scitotenv.2016.04.090.	2016	Lab	virus	Enteric adenovirus type 40	Granular Media Filtration		3.0219
Investigation of enteric adenovirus and poliovirus removal by coagulation processes and suitability of bacteriophages MS2 and φX174 as surrogates for those viruses	Shirasaki, N.; Matsushita, T.; Matsui, Y.; Marubayashi, T.; Murai, K. Investigation of Enteric Adenovirus and Poliovirus Removal by Coagulation Processes and Suitability of Bacteriophages MS2 and φX174 as Surrogates for Those Viruses. Sci. Total Environ. 2016, 563–564, 29–39. https://doi.org/10.1016/j.scitotenv.2016.04.090.	2016	Lab	virus	Enteric adenovirus type 40	Granular Media Filtration		3.054
Investigation of enteric adenovirus and poliovirus removal by coagulation processes and suitability of bacteriophages MS2 and φX174 as surrogates for those viruses	Shirasaki, N.; Matsushita, T.; Matsui, Y.; Marubayashi, T.; Murai, K. Investigation of Enteric Adenovirus and Poliovirus Removal by Coagulation Processes and Suitability of Bacteriophages MS2 and φX174 as Surrogates for Those Viruses. Sci. Total Environ. 2016, 563–564, 29–39. https://doi.org/10.1016/j.scitotenv.2016.04.090.	2016	Lab	virus	Poliovirus type 1	Granular Media Filtration		3.625
Investigation of enteric adenovirus and poliovirus removal by coagulation processes and suitability of bacteriophages MS2 and φX174 as surrogates for those viruses	Shirasaki, N.; Matsushita, T.; Matsui, Y.; Marubayashi, T.; Murai, K. Investigation of Enteric Adenovirus and Poliovirus Removal by Coagulation Processes and Suitability of Bacteriophages MS2 and φX174 as Surrogates for Those Viruses. Sci. Total Environ. 2016, 563–564, 29–39. https://doi.org/10.1016/j.scitotenv.2016.04.090.	2016	Lab	virus	Poliovirus type 1	Granular Media Filtration		3.285
Investigation of enteric adenovirus and poliovirus removal by coagulation processes and suitability of bacteriophages MS2 and φX174 as surrogates for those viruses	Shirasaki, N.; Matsushita, T.; Matsui, Y.; Marubayashi, T.; Murai, K. Investigation of Enteric Adenovirus and Poliovirus Removal by Coagulation Processes and Suitability of Bacteriophages MS2 and φX174 as Surrogates for Those Viruses. Sci. Total Environ. 2016, 563–564, 29–39. https://doi.org/10.1016/j.scitotenv.2016.04.090.	2016	Lab	virus	Poliovirus type 1	Granular Media Filtration		3.3174
Investigation of enteric adenovirus and poliovirus removal by coagulation processes and suitability of bacteriophages MS2 and φX174 as surrogates for those viruses	Shirasaki, N.; Matsushita, T.; Matsui, Y.; Marubayashi, T.; Murai, K. Investigation of Enteric Adenovirus and Poliovirus Removal by Coagulation Processes and Suitability of Bacteriophages MS2 and φX174 as Surrogates for Those Viruses. Sci. Total Environ. 2016, 563–564, 29–39. https://doi.org/10.1016/j.scitotenv.2016.04.090.	2016	Lab	virus	Poliovirus type 1	Granular Media Filtration		2.7588
Investigation of enteric adenovirus and poliovirus removal by coagulation processes and suitability of bacteriophages MS2 and φX174 as surrogates for those viruses	Shirasaki, N.; Matsushita, T.; Matsui, Y.; Marubayashi, T.; Murai, K. Investigation of Enteric Adenovirus and Poliovirus Removal by Coagulation Processes and Suitability of Bacteriophages MS2 and φX174 as Surrogates for Those Viruses. Sci. Total Environ. 2016, 563–564, 29–39. https://doi.org/10.1016/j.scitotenv.2016.04.090.	2016	Lab	virus	Poliovirus type 1	Granular Media Filtration		3.3524
Investigation of enteric adenovirus and poliovirus removal by coagulation processes and suitability of bacteriophages MS2 and φX174 as surrogates for those viruses	Shirasaki, N.; Matsushita, T.; Matsui, Y.; Marubayashi, T.; Murai, K. Investigation of Enteric Adenovirus and Poliovirus Removal by Coagulation Processes and Suitability of Bacteriophages MS2 and φX174 as Surrogates for Those Viruses. Sci. Total Environ. 2016, 563–564, 29–39. https://doi.org/10.1016/j.scitotenv.2016.04.090.	2016	Lab	virus	Poliovirus type 1	Granular Media Filtration		3.53
Investigation of enteric adenovirus and poliovirus removal by coagulation processes and suitability of bacteriophages MS2 and φX174 as surrogates for those viruses	Shirasaki, N.; Matsushita, T.; Matsui, Y.; Marubayashi, T.; Murai, K. Investigation of Enteric Adenovirus and Poliovirus Removal by Coagulation Processes and Suitability of Bacteriophages MS2 and φX174 as Surrogates for Those Viruses. Sci. Total Environ. 2016, 563–564, 29–39. https://doi.org/10.1016/j.scitotenv.2016.04.090.	2016	Lab	virus	Poliovirus type 1	Granular Media Filtration		2.758
Investigation of enteric adenovirus and poliovirus removal by coagulation processes and suitability of bacteriophages MS2 and φX174 as surrogates for those viruses	Shirasaki, N.; Matsushita, T.; Matsui, Y.; Marubayashi, T.; Murai, K. Investigation of Enteric Adenovirus and Poliovirus Removal by Coagulation Processes and Suitability of Bacteriophages MS2 and φX174 as Surrogates for Those Viruses. Sci. Total Environ. 2016, 563–564, 29–39. https://doi.org/10.1016/j.scitotenv.2016.04.090.	2016	Lab	virus	Poliovirus type 1	Granular Media Filtration		2.9587
Occurrence of Cryptosporidium and Giardia in raw and finished drinking water in north-eastern Spain	Ramo, A.; Del Cacho, E.; Sanchez-Acedo, C.; Quilez, J. Occurrence of Cryptosporidium and Giardia in Raw and Finished Drinking Water in North-Eastern Spain. Sci. Total Environ. 2017, 580, 1007–1013. https://doi.org/10.1016/j.scitotenv.2016.12.055	2017	Field	protozoa	Cryptosporidium	Granular Media Filtration		1.8
Occurrence of Cryptosporidium and Giardia in raw and finished drinking water in north-eastern Spain	Ramo, A.; Del Cacho, E.; Sanchez-Acedo, C.; Quilez, J. Occurrence of Cryptosporidium and Giardia in Raw and Finished Drinking Water in North-Eastern Spain. Sci. Total Environ. 2017, 580, 1007–1013. https://doi.org/10.1016/j.scitotenv.2016.12.055	2017	Field	protozoa	Cryptosporidium	Granular Media Filtration		2.2
Occurrence of Cryptosporidium and Giardia in raw and finished drinking water in north-eastern Spain	Ramo, A.; Del Cacho, E.; Sanchez-Acedo, C.; Quilez, J. Occurrence of Cryptosporidium and Giardia in Raw and Finished Drinking Water in North-Eastern Spain. Sci. Total Environ. 2017, 580, 1007–1013. https://doi.org/10.1016/j.scitotenv.2016.12.055	2017	Field	protozoa	Giardia	Granular Media Filtration		0.89
Occurrence of Cryptosporidium and Giardia in raw and finished drinking water in north-eastern Spain	Ramo, A.; Del Cacho, E.; Sanchez-Acedo, C.; Quilez, J. Occurrence of Cryptosporidium and Giardia in Raw and Finished Drinking Water in North-Eastern Spain. Sci. Total Environ. 2017, 580, 1007–1013. https://doi.org/10.1016/j.scitotenv.2016.12.055	2017	Field	protozoa	Giardia	Granular Media Filtration		2.96
Occurrence of Cryptosporidium and Giardia in raw and finished drinking water in north-eastern Spain	Ramo, A.; Del Cacho, E.; Sanchez-Acedo, C.; Quilez, J. Occurrence of Cryptosporidium and Giardia in Raw and Finished Drinking Water in North-Eastern Spain. Sci. Total Environ. 2017, 580, 1007–1013. https://doi.org/10.1016/j.scitotenv.2016.12.055	2017	Field	protozoa	Giardia	Granular Media Filtration		1.51
Occurrence of Cryptosporidium and Giardia in raw and finished drinking water in north-eastern Spain	Ramo, A.; Del Cacho, E.; Sanchez-Acedo, C.; Quilez, J. Occurrence of Cryptosporidium and Giardia in Raw and Finished Drinking Water in North-Eastern Spain. Sci. Total Environ. 2017, 580, 1007–1013. https://doi.org/10.1016/j.scitotenv.2016.12.055	2017	Field	protozoa	giardia	Granular Media Filtration		0.31
Occurrence of Cryptosporidium and Giardia in raw and finished drinking water in north-eastern Spain	Ramo, A.; Del Cacho, E.; Sanchez-Acedo, C.; Quilez, J. Occurrence of Cryptosporidium and Giardia in Raw and Finished Drinking Water in North-Eastern Spain. Sci. Total Environ. 2017, 580, 1007–1013. https://doi.org/10.1016/j.scitotenv.2016.12.055	2017	Field	protozoa	Giardia	Granular Media Filtration		0.13
Occurrence of Cryptosporidium oocysts and Giardia cysts in a conventional water purification plant	Hashimoto, A.; Hirata, T.; Kunikane, S. Occurrence of Cryptosporidium Oocysts and Giardia Cysts in a Conventional Water Purification Plant. Water Sci. Technol. 2001, 43 (12), 89–92.	2001	Field	protozoa	Cryptosporidium	Granular Media Filtration		2.54
Occurrence of Cryptosporidium oocysts and Giardia cysts in a conventional water purification plant	Hashimoto, A.; Hirata, T.; Kunikane, S. Occurrence of Cryptosporidium Oocysts and Giardia Cysts in a Conventional Water Purification Plant. Water Sci. Technol. 2001, 43 (12), 89–92.	2001	Field	protozoa	Giardia	Granular Media Filtration		2.53
Optimization of filtration for cyst removal	Patania, N. L. Optimization of Filtration for Cyst Removal; AWWA Research Foundation and AWWA, 1995.	1995	Field	protozoa	Cryptosporidium	Granular Media Filtration		2.9
Optimization of filtration for cyst removal	Patania, N. L. Optimization of Filtration for Cyst Removal; AWWA Research Foundation and AWWA, 1995.	1995	Field	protozoa	Giardia	Granular Media Filtration		3.4
Optimization of filtration for cyst removal	Patania, N. L. Optimization of Filtration for Cyst Removal; AWWA Research Foundation and AWWA, 1995.	1995	Field	protozoa	Giardia	Granular Media Filtration		4.1
Optimization of filtration for cyst removal	Patania, N. L. Optimization of Filtration for Cyst Removal; AWWA Research Foundation and AWWA, 1995.	1995	Field	protozoa	Cryptosporidium	Granular Media Filtration		4.3
Optimization of filtration for cyst removal	Patania, N. L. Optimization of Filtration for Cyst Removal; AWWA Research Foundation and AWWA, 1995.	1995	Field	protozoa	Giardia	Granular Media Filtration		4.8
Optimization of filtration for cyst removal	Patania, N. L. Optimization of Filtration for Cyst Removal; AWWA Research Foundation and AWWA, 1995.	1995	Field	protozoa	Cryptosporidium	Granular Media Filtration		5
Optimization of filtration for cyst removal	Patania, N. L. Optimization of Filtration for Cyst Removal; AWWA Research Foundation and AWWA, 1995.	1995	Field	protozoa	Giardia	Granular Media Filtration		5
Optimization of filtration for cyst removal	Patania, N. L. Optimization of Filtration for Cyst Removal; AWWA Research Foundation and AWWA, 1995.	1995	Field	protozoa	Cryptosporidium	Granular Media Filtration		5.2
Optimization of filtration for cyst removal	Patania, N. L. Optimization of Filtration for Cyst Removal; AWWA Research Foundation and AWWA, 1995.	1995	Field	protozoa	Cryptosporidium	Granular Media Filtration		5
Optimization of filtration for cyst removal	Patania, N. L. Optimization of Filtration for Cyst Removal; AWWA Research Foundation and AWWA, 1995.	1995	Field	protozoa	Giardia	Granular Media Filtration		5.1
Performance Evaluation of Gravity-Fed Water Treatment Systems in Rural Honduras: Verifying Robust Reduction of Turbidity and Escherichia coli during Wet and Dry Weather	Brooks, Y. M.; Tenorio-Moncada, E. A.; Gohil, N.; Yu, Y.; Estrada-Mendez, M. R.; Bardales, G.; Richardson, R. E. Performance Evaluation of Gravity-Fed Water Treatment Systems in Rural Honduras: Verifying Robust Reduction of Turbidity and Escherichia Coli during Wet and Dry Weather. Am J Trop Med Hyg 2018, 99 (4), 881–888. https://doi.org/10.4269/ajtmh.17-0577	2018	Field	bacteria	Escherichia coli	Granular Media Filtration		3
Performance Evaluation of Gravity-Fed Water Treatment Systems in Rural Honduras: Verifying Robust Reduction of Turbidity and Escherichia coli during Wet and Dry Weather	Brooks, Y. M.; Tenorio-Moncada, E. A.; Gohil, N.; Yu, Y.; Estrada-Mendez, M. R.; Bardales, G.; Richardson, R. E. Performance Evaluation of Gravity-Fed Water Treatment Systems in Rural Honduras: Verifying Robust Reduction of Turbidity and Escherichia Coli during Wet and Dry Weather. Am J Trop Med Hyg 2018, 99 (4), 881–888. https://doi.org/10.4269/ajtmh.17-0577	2018	Field	bacteria	Escherichia coli	Granular Media Filtration		1
Performance Evaluation of Gravity-Fed Water Treatment Systems in Rural Honduras: Verifying Robust Reduction of Turbidity and Escherichia coli during Wet and Dry Weather	Brooks, Y. M.; Tenorio-Moncada, E. A.; Gohil, N.; Yu, Y.; Estrada-Mendez, M. R.; Bardales, G.; Richardson, R. E. Performance Evaluation of Gravity-Fed Water Treatment Systems in Rural Honduras: Verifying Robust Reduction of Turbidity and Escherichia Coli during Wet and Dry Weather. Am J Trop Med Hyg 2018, 99 (4), 881–888. https://doi.org/10.4269/ajtmh.17-0577	2018	Field	bacteria	Escherichia coli	Granular Media Filtration		1
Performance Evaluation of Gravity-Fed Water Treatment Systems in Rural Honduras: Verifying Robust Reduction of Turbidity and Escherichia coli during Wet and Dry Weather	Brooks, Y. M.; Tenorio-Moncada, E. A.; Gohil, N.; Yu, Y.; Estrada-Mendez, M. R.; Bardales, G.; Richardson, R. E. Performance Evaluation of Gravity-Fed Water Treatment Systems in Rural Honduras: Verifying Robust Reduction of Turbidity and Escherichia Coli during Wet and Dry Weather. Am J Trop Med Hyg 2018, 99 (4), 881–888. https://doi.org/10.4269/ajtmh.17-0577	2018	Field	bacteria	Escherichia coli	Granular Media Filtration		1
Purification of harvested rainwater using slow sand filters with low-cost materials: Bacterial community structure and purifying effect	Zhao, Y.; Wang, X.; Liu, C.; Wang, S.; Wang, X.; Hou, H.; Wang, J.; Li, H. Purification of Harvested Rainwater Using Slow Sand Filters with Low-Cost Materials: Bacterial Community Structure and Purifying Effect. Science of the Total Environment 2019, 674, 344–354. https://doi.org/10.1016/j.scitotenv.2019.03.474	2019	Lab	bacteria	Escherichia coli	Granular Media Filtration		2
Purification of harvested rainwater using slow sand filters with low-cost materials: Bacterial community structure and purifying effect	Zhao, Y.; Wang, X.; Liu, C.; Wang, S.; Wang, X.; Hou, H.; Wang, J.; Li, H. Purification of Harvested Rainwater Using Slow Sand Filters with Low-Cost Materials: Bacterial Community Structure and Purifying Effect. Science of the Total Environment 2019, 674, 344–354. https://doi.org/10.1016/j.scitotenv.2019.03.474	2019	Lab	bacteria	Total coliform	Granular Media Filtration		1
Rapid sand filtration of Cryptosporidium parvum: effects of media depth and coagulation	Gitis, V. Rapid Sand Filtration of Cryptosporidium Parvum: Effects of Media Depth and Coagulation. Water Science and Technology: Water Supply 2008, 8 (2), 129–134. https://doi.org/10.2166/ws.2008.058	2008	Lab	protozoa	Cryptosporidium	Granular Media Filtration		1.2
Rapid sand filtration of Cryptosporidium parvum: effects of media depth and coagulation	Gitis, V. Rapid Sand Filtration of Cryptosporidium Parvum: Effects of Media Depth and Coagulation. Water Science and Technology: Water Supply 2008, 8 (2), 129–134. https://doi.org/10.2166/ws.2008.058	2008	Lab	protozoa	Cryptosporidium	Granular Media Filtration		1.1
Rapid sand filtration of Cryptosporidium parvum: effects of media depth and coagulation	Gitis, V. Rapid Sand Filtration of Cryptosporidium Parvum: Effects of Media Depth and Coagulation. Water Science and Technology: Water Supply 2008, 8 (2), 129–134. https://doi.org/10.2166/ws.2008.058	2008	Lab	protozoa	Cryptosporidium	Granular Media Filtration		1.7
Rapid sand filtration of Cryptosporidium parvum: effects of media depth and coagulation	Gitis, V. Rapid Sand Filtration of Cryptosporidium Parvum: Effects of Media Depth and Coagulation. Water Science and Technology: Water Supply 2008, 8 (2), 129–134. https://doi.org/10.2166/ws.2008.058	2008	Lab	protozoa	Cryptosporidium	Granular Media Filtration		2.9
Rapid sand filtration of Cryptosporidium parvum: effects of media depth and coagulation	Gitis, V. Rapid Sand Filtration of Cryptosporidium Parvum: Effects of Media Depth and Coagulation. Water Science and Technology: Water Supply 2008, 8 (2), 129–134. https://doi.org/10.2166/ws.2008.058	2008	Lab	protozoa	Cryptosporidium	Granular Media Filtration		3.8
Rapid sand filtration of Cryptosporidium parvum: effects of media depth and coagulation	Gitis, V. Rapid Sand Filtration of Cryptosporidium Parvum: Effects of Media Depth and Coagulation. Water Science and Technology: Water Supply 2008, 8 (2), 129–134. https://doi.org/10.2166/ws.2008.058	2008	Lab	protozoa	Cryptosporidium	Granular Media Filtration		0.5
Removal effect of turbidity and bacteria in rural drinking water by GAC-sand filter [炭砂滤池对农村饮用水中浊度及细菌的去除效果]	Zeng, J.; Chen, Z.; Wu, S.; Ye, C.; Yu, X.; Wang, L.; Zhang, S. Removal Effect of Turbidity and Bacteria in Rural Drinking Water by GAC-Sand Filter [炭砂滤池对农村饮用水中浊度及细菌的去除效果]. Chinese Journal of Environmental Engineering 2020, 14 (10), 2736–2741. https://doi.org/10.12030/j.cjee.201911049.	2020	Lab	bacteria	Escherichia coli	Granular Media Filtration		0.79
Removal Efficacy of Opportunistic Pathogens and Bacterial Community Dynamics in Two Drinking Water Treatment Trains.	Wang, H.; Xu, J.; Tang, W.; Li, H.; Xia, S.; Zhao, J.; Zhang, W.; Yang, Y. Removal Efficacy of Opportunistic Pathogens and Bacterial Community Dynamics in Two Drinking Water Treatment Trains. Small 2019, 15 (2), e1804436. https://doi.org/10.1002/smll.201804436.	2019	Field	bacteria	Legionella	Granular Media Filtration		3.5
Removal Efficacy of Opportunistic Pathogens and Bacterial Community Dynamics in Two Drinking Water Treatment Trains.	Wang, H.; Xu, J.; Tang, W.; Li, H.; Xia, S.; Zhao, J.; Zhang, W.; Yang, Y. Removal Efficacy of Opportunistic Pathogens and Bacterial Community Dynamics in Two Drinking Water Treatment Trains. Small 2019, 15 (2), e1804436. https://doi.org/10.1002/smll.201804436.	2019	Field	bacteria	Legionella	Granular Media Filtration		3.5
Removal Efficacy of Opportunistic Pathogens and Bacterial Community Dynamics in Two Drinking Water Treatment Trains.	Wang, H.; Xu, J.; Tang, W.; Li, H.; Xia, S.; Zhao, J.; Zhang, W.; Yang, Y. Removal Efficacy of Opportunistic Pathogens and Bacterial Community Dynamics in Two Drinking Water Treatment Trains. Small 2019, 15 (2), e1804436. https://doi.org/10.1002/smll.201804436.	2019	Field	bacteria	Mycobacterium	Granular Media Filtration		3
Removal Efficacy of Opportunistic Pathogens and Bacterial Community Dynamics in Two Drinking Water Treatment Trains.	Wang, H.; Xu, J.; Tang, W.; Li, H.; Xia, S.; Zhao, J.; Zhang, W.; Yang, Y. Removal Efficacy of Opportunistic Pathogens and Bacterial Community Dynamics in Two Drinking Water Treatment Trains. Small 2019, 15 (2), e1804436. https://doi.org/10.1002/smll.201804436.	2019	Field	bacteria	Mycobacterium	Granular Media Filtration		3
Removal of cryptosporidium by in-line filtraton: effects of coagulant type, filter loading rate and temperature	Dugan, N. R.; Williams, D. J. Removal of Cryptosporidium by In-Line Filtration: Effects of Coagulant Type, Filter Loading Rate and Temperature. Journal of Water Supply: Research and Technology-Aqua 2004, 53 (1), 1–15. https://doi.org/10.2166/aqua.2004.0001.	2004	Field	protozoa	Cryptosporidium	Granular Media Filtration		0.9
Removal of cryptosporidium by in-line filtraton: effects of coagulant type, filter loading rate and temperature	Dugan, N. R.; Williams, D. J. Removal of Cryptosporidium by In-Line Filtration: Effects of Coagulant Type, Filter Loading Rate and Temperature. Journal of Water Supply: Research and Technology-Aqua 2004, 53 (1), 1–15. https://doi.org/10.2166/aqua.2004.0001.	2004	Field	protozoa	Cryptosporidium	Granular Media Filtration		1.1
Removal of cryptosporidium by in-line filtraton: effects of coagulant type, filter loading rate and temperature	Dugan, N. R.; Williams, D. J. Removal of Cryptosporidium by In-Line Filtration: Effects of Coagulant Type, Filter Loading Rate and Temperature. Journal of Water Supply: Research and Technology-Aqua 2004, 53 (1), 1–15. https://doi.org/10.2166/aqua.2004.0001.	2004	Field	protozoa	Cryptosporidium	Granular Media Filtration		2.1
Removal of cryptosporidium by in-line filtraton: effects of coagulant type, filter loading rate and temperature	Dugan, N. R.; Williams, D. J. Removal of Cryptosporidium by In-Line Filtration: Effects of Coagulant Type, Filter Loading Rate and Temperature. Journal of Water Supply: Research and Technology-Aqua 2004, 53 (1), 1–15. https://doi.org/10.2166/aqua.2004.0001.	2004	Field	protozoa	Cryptosporidium	Granular Media Filtration		2.9
Removal of cryptosporidium by in-line filtraton: effects of coagulant type, filter loading rate and temperature	Dugan, N. R.; Williams, D. J. Removal of Cryptosporidium by In-Line Filtration: Effects of Coagulant Type, Filter Loading Rate and Temperature. Journal of Water Supply: Research and Technology-Aqua 2004, 53 (1), 1–15. https://doi.org/10.2166/aqua.2004.0001.	2004	Field	protozoa	Cryptosporidium	Granular Media Filtration		3
Removal of cryptosporidium by in-line filtraton: effects of coagulant type, filter loading rate and temperature	Dugan, N. R.; Williams, D. J. Removal of Cryptosporidium by In-Line Filtration: Effects of Coagulant Type, Filter Loading Rate and Temperature. Journal of Water Supply: Research and Technology-Aqua 2004, 53 (1), 1–15. https://doi.org/10.2166/aqua.2004.0001.	2004	Field	protozoa	Cryptosporidium	Granular Media Filtration		3.6
Removal of cryptosporidium by in-line filtraton: effects of coagulant type, filter loading rate and temperature	Dugan, N. R.; Williams, D. J. Removal of Cryptosporidium by In-Line Filtration: Effects of Coagulant Type, Filter Loading Rate and Temperature. Journal of Water Supply: Research and Technology-Aqua 2004, 53 (1), 1–15. https://doi.org/10.2166/aqua.2004.0001.	2004	Field	protozoa	Cryptosporidium	Granular Media Filtration		4.1
Removal of cryptosporidium by in-line filtraton: effects of coagulant type, filter loading rate and temperature	Dugan, N. R.; Williams, D. J. Removal of Cryptosporidium by In-Line Filtration: Effects of Coagulant Type, Filter Loading Rate and Temperature. Journal of Water Supply: Research and Technology-Aqua 2004, 53 (1), 1–15. https://doi.org/10.2166/aqua.2004.0001.	2004	Field	protozoa	Cryptosporidium	Granular Media Filtration		4.2
Removal of cryptosporidium by in-line filtraton: effects of coagulant type, filter loading rate and temperature	Dugan, N. R.; Williams, D. J. Removal of Cryptosporidium by In-Line Filtration: Effects of Coagulant Type, Filter Loading Rate and Temperature. Journal of Water Supply: Research and Technology-Aqua 2004, 53 (1), 1–15. https://doi.org/10.2166/aqua.2004.0001.	2004	Field	protozoa	Cryptosporidium	Granular Media Filtration		4.2
Removal of cryptosporidium by in-line filtraton: effects of coagulant type, filter loading rate and temperature	Dugan, N. R.; Williams, D. J. Removal of Cryptosporidium by In-Line Filtration: Effects of Coagulant Type, Filter Loading Rate and Temperature. Journal of Water Supply: Research and Technology-Aqua 2004, 53 (1), 1–15. https://doi.org/10.2166/aqua.2004.0001.	2004	Field	protozoa	Cryptosporidium	Granular Media Filtration		4.3
Removal of cryptosporidium by in-line filtraton: effects of coagulant type, filter loading rate and temperature	Dugan, N. R.; Williams, D. J. Removal of Cryptosporidium by In-Line Filtration: Effects of Coagulant Type, Filter Loading Rate and Temperature. Journal of Water Supply: Research and Technology-Aqua 2004, 53 (1), 1–15. https://doi.org/10.2166/aqua.2004.0001.	2004	Field	protozoa	Cryptosporidium	Granular Media Filtration		4
Removal of cryptosporidium by in-line filtraton: effects of coagulant type, filter loading rate and temperature	Dugan, N. R.; Williams, D. J. Removal of Cryptosporidium by In-Line Filtration: Effects of Coagulant Type, Filter Loading Rate and Temperature. Journal of Water Supply: Research and Technology-Aqua 2004, 53 (1), 1–15. https://doi.org/10.2166/aqua.2004.0001.	2004	Field	protozoa	Cryptosporidium	Granular Media Filtration		4.1
Removal of cryptosporidium by in-line filtraton: effects of coagulant type, filter loading rate and temperature	Dugan, N. R.; Williams, D. J. Removal of Cryptosporidium by In-Line Filtration: Effects of Coagulant Type, Filter Loading Rate and Temperature. Journal of Water Supply: Research and Technology-Aqua 2004, 53 (1), 1–15. https://doi.org/10.2166/aqua.2004.0001.	2004	Field	protozoa	Cryptosporidium	Granular Media Filtration		4.1
Removal of cryptosporidium by in-line filtraton: effects of coagulant type, filter loading rate and temperature	Dugan, N. R.; Williams, D. J. Removal of Cryptosporidium by In-Line Filtration: Effects of Coagulant Type, Filter Loading Rate and Temperature. Journal of Water Supply: Research and Technology-Aqua 2004, 53 (1), 1–15. https://doi.org/10.2166/aqua.2004.0001.	2004	Field	protozoa	Cryptosporidium	Granular Media Filtration		4.2
Removal of cryptosporidium by in-line filtraton: effects of coagulant type, filter loading rate and temperature	Dugan, N. R.; Williams, D. J. Removal of Cryptosporidium by In-Line Filtration: Effects of Coagulant Type, Filter Loading Rate and Temperature. Journal of Water Supply: Research and Technology-Aqua 2004, 53 (1), 1–15. https://doi.org/10.2166/aqua.2004.0001.	2004	Field	protozoa	Cryptosporidium	Granular Media Filtration		4.2
Removal of cryptosporidium by in-line filtraton: effects of coagulant type, filter loading rate and temperature	Dugan, N. R.; Williams, D. J. Removal of Cryptosporidium by In-Line Filtration: Effects of Coagulant Type, Filter Loading Rate and Temperature. Journal of Water Supply: Research and Technology-Aqua 2004, 53 (1), 1–15. https://doi.org/10.2166/aqua.2004.0001.	2004	Field	protozoa	Cryptosporidium	Granular Media Filtration		4.2
Removal of cryptosporidium by in-line filtraton: effects of coagulant type, filter loading rate and temperature	Dugan, N. R.; Williams, D. J. Removal of Cryptosporidium by In-Line Filtration: Effects of Coagulant Type, Filter Loading Rate and Temperature. Journal of Water Supply: Research and Technology-Aqua 2004, 53 (1), 1–15. https://doi.org/10.2166/aqua.2004.0001.	2004	Field	protozoa	Cryptosporidium	Granular Media Filtration		4.3
Removal of Giardia and Cryptosporidium in drinking water treatment: a pilot-scale study	Hsu, B. M.; Yeh, H. H. Removal of Giardia and Cryptosporidium in Drinking Water Treatment: A Pilot-Scale Study. Water Res. 2003, 37 (5), 1111–1117. https://doi.org/10.1016/S0043-1354(02)00466-9.	2003	Field	protozoa	Cryptosporidium	Granular Media Filtration		0.978
Removal of viable and inactivated cryptosporidium by dual and tri media filtration	Emelko, M. B. Removal of Viable and Inactivated Cryptosporidium by Dual- and Tri-Media Filtration. Water Research 2003, 37 (12), 2998–3008. https://doi.org/10.1016/S0043-1354(03)00113-1.	2003	Lab	protozoa	Cryptosporidium	Granular Media Filtration		4
Removal of viable and inactivated cryptosporidium by dual and tri media filtration	Emelko, M. B. Removal of Viable and Inactivated Cryptosporidium by Dual- and Tri-Media Filtration. Water Research 2003, 37 (12), 2998–3008. https://doi.org/10.1016/S0043-1354(03)00113-1.	2003	Lab	protozoa	Cryptosporidium	Granular Media Filtration		5.2
Removal of viable and inactivated cryptosporidium by dual and tri media filtration	Emelko, M. B. Removal of Viable and Inactivated Cryptosporidium by Dual- and Tri-Media Filtration. Water Research 2003, 37 (12), 2998–3008. https://doi.org/10.1016/S0043-1354(03)00113-1.	2003	Lab	protozoa	Cryptosporidium	Granular Media Filtration		5.2
Removal of viable and inactivated cryptosporidium by dual and tri media filtration	Emelko, M. B. Removal of Viable and Inactivated Cryptosporidium by Dual- and Tri-Media Filtration. Water Research 2003, 37 (12), 2998–3008. https://doi.org/10.1016/S0043-1354(03)00113-1.	2003	Lab	protozoa	Cryptosporidium	Granular Media Filtration		5.2
Removal of viable and inactivated cryptosporidium by dual and tri media filtration	Emelko, M. B. Removal of Viable and Inactivated Cryptosporidium by Dual- and Tri-Media Filtration. Water Research 2003, 37 (12), 2998–3008. https://doi.org/10.1016/S0043-1354(03)00113-1.	2003	Lab	protozoa	Cryptosporidium	Granular Media Filtration		5.4
Removing giardia and cryptosporidium by conventional treatment and direct filtration	Nieminski, E. C.; Ongerth, J. E. Removing Giardia and Cryptosporidium by Conventional Treatment and Direct Filtration. Journal - American Water Works Association 1995, 87 (9), 96–106	1995	Field	protozoa	Cryptosporidium	Granular Media Filtration		3
Removing giardia and cryptosporidium by conventional treatment and direct filtration	Nieminski, E. C.; Ongerth, J. E. Removing Giardia and Cryptosporidium by Conventional Treatment and Direct Filtration. Journal - American Water Works Association 1995, 87 (9), 96–106	1995	Field	protozoa	Giardia	Granular Media Filtration		3.4
Removing giardia and cryptosporidium by conventional treatment and direct filtration	Nieminski, E. C.; Ongerth, J. E. Removing Giardia and Cryptosporidium by Conventional Treatment and Direct Filtration. Journal - American Water Works Association 1995, 87 (9), 96–106	1995	Field	protozoa	Cryptosporidium	Granular Media Filtration		3
Removing giardia and cryptosporidium by conventional treatment and direct filtration	Nieminski, E. C.; Ongerth, J. E. Removing Giardia and Cryptosporidium by Conventional Treatment and Direct Filtration. Journal - American Water Works Association 1995, 87 (9), 96–106	1995	Field	protozoa	Giardia	Granular Media Filtration		3.3
Removing giardia and cryptosporidium by conventional treatment and direct filtration	Nieminski, E. C.; Ongerth, J. E. Removing Giardia and Cryptosporidium by Conventional Treatment and Direct Filtration. Journal - American Water Works Association 1995, 87 (9), 96–106	1995	Field	protozoa	Cryptosporidium	Granular Media Filtration		2.3
Removing giardia and cryptosporidium by conventional treatment and direct filtration	Nieminski, E. C.; Ongerth, J. E. Removing Giardia and Cryptosporidium by Conventional Treatment and Direct Filtration. Journal - American Water Works Association 1995, 87 (9), 96–106	1995	Field	protozoa	Cryptosporidium	Granular Media Filtration		2.8
Removing giardia and cryptosporidium by conventional treatment and direct filtration	Nieminski, E. C.; Ongerth, J. E. Removing Giardia and Cryptosporidium by Conventional Treatment and Direct Filtration. Journal - American Water Works Association 1995, 87 (9), 96–106	1995	Field	protozoa	Giardia	Granular Media Filtration		3.3
Removing giardia and cryptosporidium by conventional treatment and direct filtration	Nieminski, E. C.; Ongerth, J. E. Removing Giardia and Cryptosporidium by Conventional Treatment and Direct Filtration. Journal - American Water Works Association 1995, 87 (9), 96–106	1995	Field	protozoa	Giardia	Granular Media Filtration		3.9
Removing Giardia Cysts From Low Turbidity Waters by Rapid Rate Filtration	Al-Ani, M. Y.; Hendricks, D. W.; Logsdon, G. S.; Hibler, C. P. Removing Giardia Cysts From Low Turbidity Waters by Rapid Rate Filtration. Journal - American Water Works Association 1986, 78 (5), 66–73. https://doi.org/10.1002/j.1551-8833.1986.tb05746.x.	1998	Lab	bacteria	Total coliform	Granular Media Filtration		1
Removing Giardia Cysts From Low Turbidity Waters by Rapid Rate Filtration	Al-Ani, M. Y.; Hendricks, D. W.; Logsdon, G. S.; Hibler, C. P. Removing Giardia Cysts From Low Turbidity Waters by Rapid Rate Filtration. Journal - American Water Works Association 1986, 78 (5), 66–73. https://doi.org/10.1002/j.1551-8833.1986.tb05746.x.	1998	Lab	bacteria	Total coliform	Granular Media Filtration		0.694649
Removing Giardia Cysts From Low Turbidity Waters by Rapid Rate Filtration	Al-Ani, M. Y.; Hendricks, D. W.; Logsdon, G. S.; Hibler, C. P. Removing Giardia Cysts From Low Turbidity Waters by Rapid Rate Filtration. Journal - American Water Works Association 1986, 78 (5), 66–73. https://doi.org/10.1002/j.1551-8833.1986.tb05746.x.	1998	Lab	bacteria	Total coliform	Granular Media Filtration		3
Removing Giardia Cysts From Low Turbidity Waters by Rapid Rate Filtration	Al-Ani, M. Y.; Hendricks, D. W.; Logsdon, G. S.; Hibler, C. P. Removing Giardia Cysts From Low Turbidity Waters by Rapid Rate Filtration. Journal - American Water Works Association 1986, 78 (5), 66–73. https://doi.org/10.1002/j.1551-8833.1986.tb05746.x.	1998	Lab	bacteria	Total coliform	Granular Media Filtration		3
Removing Giardia Cysts From Low Turbidity Waters by Rapid Rate Filtration	Al-Ani, M. Y.; Hendricks, D. W.; Logsdon, G. S.; Hibler, C. P. Removing Giardia Cysts From Low Turbidity Waters by Rapid Rate Filtration. Journal - American Water Works Association 1986, 78 (5), 66–73. https://doi.org/10.1002/j.1551-8833.1986.tb05746.x.	1998	Lab	bacteria	Total coliform	Granular Media Filtration		3
Removing Giardia Cysts From Low Turbidity Waters by Rapid Rate Filtration	Al-Ani, M. Y.; Hendricks, D. W.; Logsdon, G. S.; Hibler, C. P. Removing Giardia Cysts From Low Turbidity Waters by Rapid Rate Filtration. Journal - American Water Works Association 1986, 78 (5), 66–73. https://doi.org/10.1002/j.1551-8833.1986.tb05746.x.	1998	Lab	bacteria	Total coliform	Granular Media Filtration		2
Removing Giardia Cysts From Low Turbidity Waters by Rapid Rate Filtration	Al-Ani, M. Y.; Hendricks, D. W.; Logsdon, G. S.; Hibler, C. P. Removing Giardia Cysts From Low Turbidity Waters by Rapid Rate Filtration. Journal - American Water Works Association 1986, 78 (5), 66–73. https://doi.org/10.1002/j.1551-8833.1986.tb05746.x.	1998	Lab	bacteria	Total coliform	Granular Media Filtration		2.22185
Removing Giardia Cysts From Low Turbidity Waters by Rapid Rate Filtration	Al-Ani, M. Y.; Hendricks, D. W.; Logsdon, G. S.; Hibler, C. P. Removing Giardia Cysts From Low Turbidity Waters by Rapid Rate Filtration. Journal - American Water Works Association 1986, 78 (5), 66–73. https://doi.org/10.1002/j.1551-8833.1986.tb05746.x.	1998	Lab	bacteria	Total coliform	Granular Media Filtration		3
Removing Giardia Cysts From Low Turbidity Waters by Rapid Rate Filtration	Al-Ani, M. Y.; Hendricks, D. W.; Logsdon, G. S.; Hibler, C. P. Removing Giardia Cysts From Low Turbidity Waters by Rapid Rate Filtration. Journal - American Water Works Association 1986, 78 (5), 66–73. https://doi.org/10.1002/j.1551-8833.1986.tb05746.x.	1998	Lab	bacteria	Total coliform	Granular Media Filtration		0.769551
Removing Giardia Cysts From Low Turbidity Waters by Rapid Rate Filtration	Al-Ani, M. Y.; Hendricks, D. W.; Logsdon, G. S.; Hibler, C. P. Removing Giardia Cysts From Low Turbidity Waters by Rapid Rate Filtration. Journal - American Water Works Association 1986, 78 (5), 66–73. https://doi.org/10.1002/j.1551-8833.1986.tb05746.x.	1998	Lab	bacteria	Total coliform	Granular Media Filtration		2.30103
Removing Giardia Cysts From Low Turbidity Waters by Rapid Rate Filtration	Al-Ani, M. Y.; Hendricks, D. W.; Logsdon, G. S.; Hibler, C. P. Removing Giardia Cysts From Low Turbidity Waters by Rapid Rate Filtration. Journal - American Water Works Association 1986, 78 (5), 66–73. https://doi.org/10.1002/j.1551-8833.1986.tb05746.x.	1998	Lab	bacteria	Total coliform	Granular Media Filtration		2
Removing Giardia Cysts From Low Turbidity Waters by Rapid Rate Filtration	Al-Ani, M. Y.; Hendricks, D. W.; Logsdon, G. S.; Hibler, C. P. Removing Giardia Cysts From Low Turbidity Waters by Rapid Rate Filtration. Journal - American Water Works Association 1986, 78 (5), 66–73. https://doi.org/10.1002/j.1551-8833.1986.tb05746.x.	1998	Lab	bacteria	Total coliform	Granular Media Filtration		2.52288
Removing Giardia Cysts From Low Turbidity Waters by Rapid Rate Filtration	Al-Ani, M. Y.; Hendricks, D. W.; Logsdon, G. S.; Hibler, C. P. Removing Giardia Cysts From Low Turbidity Waters by Rapid Rate Filtration. Journal - American Water Works Association 1986, 78 (5), 66–73. https://doi.org/10.1002/j.1551-8833.1986.tb05746.x.	1998	Lab	bacteria	Total coliform	Granular Media Filtration		1.16115
Removing Giardia Cysts From Low Turbidity Waters by Rapid Rate Filtration	Al-Ani, M. Y.; Hendricks, D. W.; Logsdon, G. S.; Hibler, C. P. Removing Giardia Cysts From Low Turbidity Waters by Rapid Rate Filtration. Journal - American Water Works Association 1986, 78 (5), 66–73. https://doi.org/10.1002/j.1551-8833.1986.tb05746.x.	1998	Lab	bacteria	Total coliform	Granular Media Filtration		3
Removing Giardia Cysts From Low Turbidity Waters by Rapid Rate Filtration	Al-Ani, M. Y.; Hendricks, D. W.; Logsdon, G. S.; Hibler, C. P. Removing Giardia Cysts From Low Turbidity Waters by Rapid Rate Filtration. Journal - American Water Works Association 1986, 78 (5), 66–73. https://doi.org/10.1002/j.1551-8833.1986.tb05746.x.	1998	Lab	bacteria	Total coliform	Granular Media Filtration		2.30103
Removing Giardia Cysts From Low Turbidity Waters by Rapid Rate Filtration	Al-Ani, M. Y.; Hendricks, D. W.; Logsdon, G. S.; Hibler, C. P. Removing Giardia Cysts From Low Turbidity Waters by Rapid Rate Filtration. Journal - American Water Works Association 1986, 78 (5), 66–73. https://doi.org/10.1002/j.1551-8833.1986.tb05746.x.	1998	Lab	bacteria	Total coliform	Granular Media Filtration		2.39794
Removing Giardia Cysts From Low Turbidity Waters by Rapid Rate Filtration	Al-Ani, M. Y.; Hendricks, D. W.; Logsdon, G. S.; Hibler, C. P. Removing Giardia Cysts From Low Turbidity Waters by Rapid Rate Filtration. Journal - American Water Works Association 1986, 78 (5), 66–73. https://doi.org/10.1002/j.1551-8833.1986.tb05746.x.	1998	Lab	bacteria	Total coliform	Granular Media Filtration		2.69897
Removing Giardia Cysts From Low Turbidity Waters by Rapid Rate Filtration	Al-Ani, M. Y.; Hendricks, D. W.; Logsdon, G. S.; Hibler, C. P. Removing Giardia Cysts From Low Turbidity Waters by Rapid Rate Filtration. Journal - American Water Works Association 1986, 78 (5), 66–73. https://doi.org/10.1002/j.1551-8833.1986.tb05746.x.	1998	Lab	bacteria	Total coliform	Granular Media Filtration		0.0644927
Removing Giardia Cysts From Low Turbidity Waters by Rapid Rate Filtration	Al-Ani, M. Y.; Hendricks, D. W.; Logsdon, G. S.; Hibler, C. P. Removing Giardia Cysts From Low Turbidity Waters by Rapid Rate Filtration. Journal - American Water Works Association 1986, 78 (5), 66–73. https://doi.org/10.1002/j.1551-8833.1986.tb05746.x.	1998	Lab	bacteria	Total coliform	Granular Media Filtration		0.124939
Removing Giardia Cysts From Low Turbidity Waters by Rapid Rate Filtration	Al-Ani, M. Y.; Hendricks, D. W.; Logsdon, G. S.; Hibler, C. P. Removing Giardia Cysts From Low Turbidity Waters by Rapid Rate Filtration. Journal - American Water Works Association 1986, 78 (5), 66–73. https://doi.org/10.1002/j.1551-8833.1986.tb05746.x.	1998	Lab	bacteria	Total coliform	Granular Media Filtration		0.210419
Removing Giardia Cysts From Low Turbidity Waters by Rapid Rate Filtration	Al-Ani, M. Y.; Hendricks, D. W.; Logsdon, G. S.; Hibler, C. P. Removing Giardia Cysts From Low Turbidity Waters by Rapid Rate Filtration. Journal - American Water Works Association 1986, 78 (5), 66–73. https://doi.org/10.1002/j.1551-8833.1986.tb05746.x.	1998	Lab	bacteria	Total coliform	Granular Media Filtration		0.39794
Removing Giardia Cysts From Low Turbidity Waters by Rapid Rate Filtration	Al-Ani, M. Y.; Hendricks, D. W.; Logsdon, G. S.; Hibler, C. P. Removing Giardia Cysts From Low Turbidity Waters by Rapid Rate Filtration. Journal - American Water Works Association 1986, 78 (5), 66–73. https://doi.org/10.1002/j.1551-8833.1986.tb05746.x.	1998	Lab	bacteria	Total coliform	Granular Media Filtration		0.02365
Removing Giardia Cysts From Low Turbidity Waters by Rapid Rate Filtration	Al-Ani, M. Y.; Hendricks, D. W.; Logsdon, G. S.; Hibler, C. P. Removing Giardia Cysts From Low Turbidity Waters by Rapid Rate Filtration. Journal - American Water Works Association 1986, 78 (5), 66–73. https://doi.org/10.1002/j.1551-8833.1986.tb05746.x.	1998	Lab	bacteria	Total coliform	Granular Media Filtration		-0.0314085
Removing Giardia Cysts From Low Turbidity Waters by Rapid Rate Filtration	Al-Ani, M. Y.; Hendricks, D. W.; Logsdon, G. S.; Hibler, C. P. Removing Giardia Cysts From Low Turbidity Waters by Rapid Rate Filtration. Journal - American Water Works Association 1986, 78 (5), 66–73. https://doi.org/10.1002/j.1551-8833.1986.tb05746.x.	1998	Lab	bacteria	Total coliform	Granular Media Filtration		0.00480371
Removing Giardia Cysts From Low Turbidity Waters by Rapid Rate Filtration	Al-Ani, M. Y.; Hendricks, D. W.; Logsdon, G. S.; Hibler, C. P. Removing Giardia Cysts From Low Turbidity Waters by Rapid Rate Filtration. Journal - American Water Works Association 1986, 78 (5), 66–73. https://doi.org/10.1002/j.1551-8833.1986.tb05746.x.	1998	Lab	bacteria	Total coliform	Granular Media Filtration		3
Removing Giardia Cysts From Low Turbidity Waters by Rapid Rate Filtration	Al-Ani, M. Y.; Hendricks, D. W.; Logsdon, G. S.; Hibler, C. P. Removing Giardia Cysts From Low Turbidity Waters by Rapid Rate Filtration. Journal - American Water Works Association 1986, 78 (5), 66–73. https://doi.org/10.1002/j.1551-8833.1986.tb05746.x.	1998	Lab	bacteria	Total coliform	Granular Media Filtration		1.52288
Removing Giardia Cysts From Low Turbidity Waters by Rapid Rate Filtration	Al-Ani, M. Y.; Hendricks, D. W.; Logsdon, G. S.; Hibler, C. P. Removing Giardia Cysts From Low Turbidity Waters by Rapid Rate Filtration. Journal - American Water Works Association 1986, 78 (5), 66–73. https://doi.org/10.1002/j.1551-8833.1986.tb05746.x.	1998	Lab	bacteria	Total coliform	Granular Media Filtration		0.872895
Removing Giardia Cysts From Low Turbidity Waters by Rapid Rate Filtration	Al-Ani, M. Y.; Hendricks, D. W.; Logsdon, G. S.; Hibler, C. P. Removing Giardia Cysts From Low Turbidity Waters by Rapid Rate Filtration. Journal - American Water Works Association 1986, 78 (5), 66–73. https://doi.org/10.1002/j.1551-8833.1986.tb05746.x.	1998	Lab	bacteria	Total coliform	Granular Media Filtration		3
Removing Giardia Cysts From Low Turbidity Waters by Rapid Rate Filtration	Al-Ani, M. Y.; Hendricks, D. W.; Logsdon, G. S.; Hibler, C. P. Removing Giardia Cysts From Low Turbidity Waters by Rapid Rate Filtration. Journal - American Water Works Association 1986, 78 (5), 66–73. https://doi.org/10.1002/j.1551-8833.1986.tb05746.x.	1998	Lab	protozoa	Giardia	Granular Media Filtration		3
Removing Giardia Cysts From Low Turbidity Waters by Rapid Rate Filtration	Al-Ani, M. Y.; Hendricks, D. W.; Logsdon, G. S.; Hibler, C. P. Removing Giardia Cysts From Low Turbidity Waters by Rapid Rate Filtration. Journal - American Water Works Association 1986, 78 (5), 66–73. https://doi.org/10.1002/j.1551-8833.1986.tb05746.x.	1998	Lab	protozoa	Giardia	Granular Media Filtration		1.88606
Removing Giardia Cysts From Low Turbidity Waters by Rapid Rate Filtration	Al-Ani, M. Y.; Hendricks, D. W.; Logsdon, G. S.; Hibler, C. P. Removing Giardia Cysts From Low Turbidity Waters by Rapid Rate Filtration. Journal - American Water Works Association 1986, 78 (5), 66–73. https://doi.org/10.1002/j.1551-8833.1986.tb05746.x.	1998	Lab	protozoa	Giardia	Granular Media Filtration		2.09691
Removing Giardia Cysts From Low Turbidity Waters by Rapid Rate Filtration	Al-Ani, M. Y.; Hendricks, D. W.; Logsdon, G. S.; Hibler, C. P. Removing Giardia Cysts From Low Turbidity Waters by Rapid Rate Filtration. Journal - American Water Works Association 1986, 78 (5), 66–73. https://doi.org/10.1002/j.1551-8833.1986.tb05746.x.	1998	Lab	protozoa	Giardia	Granular Media Filtration		1.65758
Removing Giardia Cysts From Low Turbidity Waters by Rapid Rate Filtration	Al-Ani, M. Y.; Hendricks, D. W.; Logsdon, G. S.; Hibler, C. P. Removing Giardia Cysts From Low Turbidity Waters by Rapid Rate Filtration. Journal - American Water Works Association 1986, 78 (5), 66–73. https://doi.org/10.1002/j.1551-8833.1986.tb05746.x.	1998	Lab	protozoa	Giardia	Granular Media Filtration		2.52288
Removing Giardia Cysts From Low Turbidity Waters by Rapid Rate Filtration	Al-Ani, M. Y.; Hendricks, D. W.; Logsdon, G. S.; Hibler, C. P. Removing Giardia Cysts From Low Turbidity Waters by Rapid Rate Filtration. Journal - American Water Works Association 1986, 78 (5), 66–73. https://doi.org/10.1002/j.1551-8833.1986.tb05746.x.	1998	Lab	protozoa	Giardia	Granular Media Filtration		1.3279
Removing Giardia Cysts From Low Turbidity Waters by Rapid Rate Filtration	Al-Ani, M. Y.; Hendricks, D. W.; Logsdon, G. S.; Hibler, C. P. Removing Giardia Cysts From Low Turbidity Waters by Rapid Rate Filtration. Journal - American Water Works Association 1986, 78 (5), 66–73. https://doi.org/10.1002/j.1551-8833.1986.tb05746.x.	1998	Lab	protozoa	Giardia	Granular Media Filtration		1.61979
Removing Giardia Cysts From Low Turbidity Waters by Rapid Rate Filtration	Al-Ani, M. Y.; Hendricks, D. W.; Logsdon, G. S.; Hibler, C. P. Removing Giardia Cysts From Low Turbidity Waters by Rapid Rate Filtration. Journal - American Water Works Association 1986, 78 (5), 66–73. https://doi.org/10.1002/j.1551-8833.1986.tb05746.x.	1998	Lab	protozoa	Giardia	Granular Media Filtration		2.30103
Removing Giardia Cysts From Low Turbidity Waters by Rapid Rate Filtration	Al-Ani, M. Y.; Hendricks, D. W.; Logsdon, G. S.; Hibler, C. P. Removing Giardia Cysts From Low Turbidity Waters by Rapid Rate Filtration. Journal - American Water Works Association 1986, 78 (5), 66–73. https://doi.org/10.1002/j.1551-8833.1986.tb05746.x.	1998	Lab	protozoa	Giardia	Granular Media Filtration		2.04576
Removing Giardia Cysts From Low Turbidity Waters by Rapid Rate Filtration	Al-Ani, M. Y.; Hendricks, D. W.; Logsdon, G. S.; Hibler, C. P. Removing Giardia Cysts From Low Turbidity Waters by Rapid Rate Filtration. Journal - American Water Works Association 1986, 78 (5), 66–73. https://doi.org/10.1002/j.1551-8833.1986.tb05746.x.	1998	Lab	protozoa	Giardia	Granular Media Filtration		2.22185
Removing Giardia Cysts From Low Turbidity Waters by Rapid Rate Filtration	Al-Ani, M. Y.; Hendricks, D. W.; Logsdon, G. S.; Hibler, C. P. Removing Giardia Cysts From Low Turbidity Waters by Rapid Rate Filtration. Journal - American Water Works Association 1986, 78 (5), 66–73. https://doi.org/10.1002/j.1551-8833.1986.tb05746.x.	1998	Lab	protozoa	Giardia	Granular Media Filtration		0.034328
Removing Giardia Cysts From Low Turbidity Waters by Rapid Rate Filtration	Al-Ani, M. Y.; Hendricks, D. W.; Logsdon, G. S.; Hibler, C. P. Removing Giardia Cysts From Low Turbidity Waters by Rapid Rate Filtration. Journal - American Water Works Association 1986, 78 (5), 66–73. https://doi.org/10.1002/j.1551-8833.1986.tb05746.x.	1998	Lab	protozoa	Giardia	Granular Media Filtration		0.235824
Removing Giardia Cysts From Low Turbidity Waters by Rapid Rate Filtration	Al-Ani, M. Y.; Hendricks, D. W.; Logsdon, G. S.; Hibler, C. P. Removing Giardia Cysts From Low Turbidity Waters by Rapid Rate Filtration. Journal - American Water Works Association 1986, 78 (5), 66–73. https://doi.org/10.1002/j.1551-8833.1986.tb05746.x.	1998	Lab	protozoa	Giardia	Granular Media Filtration		0.196543
Removing Giardia Cysts From Low Turbidity Waters by Rapid Rate Filtration	Al-Ani, M. Y.; Hendricks, D. W.; Logsdon, G. S.; Hibler, C. P. Removing Giardia Cysts From Low Turbidity Waters by Rapid Rate Filtration. Journal - American Water Works Association 1986, 78 (5), 66–73. https://doi.org/10.1002/j.1551-8833.1986.tb05746.x.	1998	Lab	protozoa	Giardia	Granular Media Filtration		0.195861
Removing Giardia Cysts From Low Turbidity Waters by Rapid Rate Filtration	Al-Ani, M. Y.; Hendricks, D. W.; Logsdon, G. S.; Hibler, C. P. Removing Giardia Cysts From Low Turbidity Waters by Rapid Rate Filtration. Journal - American Water Works Association 1986, 78 (5), 66–73. https://doi.org/10.1002/j.1551-8833.1986.tb05746.x.	1998	Lab	protozoa	Giardia	Granular Media Filtration		0.498941
Removing Giardia Cysts From Low Turbidity Waters by Rapid Rate Filtration	Al-Ani, M. Y.; Hendricks, D. W.; Logsdon, G. S.; Hibler, C. P. Removing Giardia Cysts From Low Turbidity Waters by Rapid Rate Filtration. Journal - American Water Works Association 1986, 78 (5), 66–73. https://doi.org/10.1002/j.1551-8833.1986.tb05746.x.	1998	Lab	protozoa	Giardia	Granular Media Filtration		0.218245
Slow sand filter and package treatment plant evaluation: operating costs and removal of bacteria, Giardia and Trihalomethanes	Pyper, G. Slow Sand Filter and Package Treatment Plant Evaluation: Operating Costs and Removal of Bacteria, Giardia and Trihalomethanes, 1985.	1985	Field	bacteria	Total coliform	Precoat Filtration		0.221849
Slow sand filter and package treatment plant evaluation: operating costs and removal of bacteria, Giardia and Trihalomethanes	Pyper, G. Slow Sand Filter and Package Treatment Plant Evaluation: Operating Costs and Removal of Bacteria, Giardia and Trihalomethanes, 1985.	1985	Field	bacteria	Total coliform	Precoat Filtration		1.284
Slow sand filter and package treatment plant evaluation: operating costs and removal of bacteria, Giardia and Trihalomethanes	Pyper, G. Slow Sand Filter and Package Treatment Plant Evaluation: Operating Costs and Removal of Bacteria, Giardia and Trihalomethanes, 1985.	1985	Field	bacteria	Total coliform	Precoat Filtration		0.943095
Slow sand filter and package treatment plant evaluation: operating costs and removal of bacteria, Giardia and Trihalomethanes	Pyper, G. Slow Sand Filter and Package Treatment Plant Evaluation: Operating Costs and Removal of Bacteria, Giardia and Trihalomethanes, 1985.	1985	Field	bacteria	Total coliform	Precoat Filtration		1.27572
Slow sand filter and package treatment plant evaluation: operating costs and removal of bacteria, Giardia and Trihalomethanes	Pyper, G. Slow Sand Filter and Package Treatment Plant Evaluation: Operating Costs and Removal of Bacteria, Giardia and Trihalomethanes, 1985.	1985	Field	bacteria	Total coliform	Precoat Filtration		0.69897
Slow sand filter and package treatment plant evaluation: operating costs and removal of bacteria, Giardia and Trihalomethanes	Pyper, G. Slow Sand Filter and Package Treatment Plant Evaluation: Operating Costs and Removal of Bacteria, Giardia and Trihalomethanes, 1985.	1985	Field	bacteria	Total coliform	Precoat Filtration		0.844664
Slow sand filter and package treatment plant evaluation: operating costs and removal of bacteria, Giardia and Trihalomethanes	Pyper, G. Slow Sand Filter and Package Treatment Plant Evaluation: Operating Costs and Removal of Bacteria, Giardia and Trihalomethanes, 1985.	1985	Field	bacteria	Total coliform	Precoat Filtration		0.954677
Slow sand filter and package treatment plant evaluation: operating costs and removal of bacteria, Giardia and Trihalomethanes	Pyper, G. Slow Sand Filter and Package Treatment Plant Evaluation: Operating Costs and Removal of Bacteria, Giardia and Trihalomethanes, 1985.	1985	Field	bacteria	Total coliform	Precoat Filtration		0
Slow sand filter and package treatment plant evaluation: operating costs and removal of bacteria, Giardia and Trihalomethanes	Pyper, G. Slow Sand Filter and Package Treatment Plant Evaluation: Operating Costs and Removal of Bacteria, Giardia and Trihalomethanes, 1985.	1985	Field	bacteria	Total coliform	Precoat Filtration		0.379864
Slow sand filter and package treatment plant evaluation: operating costs and removal of bacteria, Giardia and Trihalomethanes	Pyper, G. Slow Sand Filter and Package Treatment Plant Evaluation: Operating Costs and Removal of Bacteria, Giardia and Trihalomethanes, 1985.	1985	Field	bacteria	Total coliform	Precoat Filtration		1.14874
Slow sand filter and package treatment plant evaluation: operating costs and removal of bacteria, Giardia and Trihalomethanes	Pyper, G. Slow Sand Filter and Package Treatment Plant Evaluation: Operating Costs and Removal of Bacteria, Giardia and Trihalomethanes, 1985.	1985	Field	bacteria	Total coliform	Precoat Filtration		1.284
Slow sand filter and package treatment plant evaluation: operating costs and removal of bacteria, Giardia and Trihalomethanes	Pyper, G. Slow Sand Filter and Package Treatment Plant Evaluation: Operating Costs and Removal of Bacteria, Giardia and Trihalomethanes, 1985.	1985	Field	bacteria	Standard plate count	Precoat Filtration		0.146302
Slow sand filter and package treatment plant evaluation: operating costs and removal of bacteria, Giardia and Trihalomethanes	Pyper, G. Slow Sand Filter and Package Treatment Plant Evaluation: Operating Costs and Removal of Bacteria, Giardia and Trihalomethanes, 1985.	1985	Field	bacteria	Standard plate count	Precoat Filtration		0.221849
Slow sand filter and package treatment plant evaluation: operating costs and removal of bacteria, Giardia and Trihalomethanes	Pyper, G. Slow Sand Filter and Package Treatment Plant Evaluation: Operating Costs and Removal of Bacteria, Giardia and Trihalomethanes, 1985.	1985	Field	bacteria	Standard plate count	Precoat Filtration		0.367543
Slow sand filter and package treatment plant evaluation: operating costs and removal of bacteria, Giardia and Trihalomethanes	Pyper, G. Slow Sand Filter and Package Treatment Plant Evaluation: Operating Costs and Removal of Bacteria, Giardia and Trihalomethanes, 1985.	1985	Field	bacteria	Standard plate count	Precoat Filtration		1.42022
Slow sand filter and package treatment plant evaluation: operating costs and removal of bacteria, Giardia and Trihalomethanes	Pyper, G. Slow Sand Filter and Package Treatment Plant Evaluation: Operating Costs and Removal of Bacteria, Giardia and Trihalomethanes, 1985.	1985	Field	bacteria	Standard plate count	Precoat Filtration		0.790485
Slow sand filter and package treatment plant evaluation: operating costs and removal of bacteria, Giardia and Trihalomethanes	Pyper, G. Slow Sand Filter and Package Treatment Plant Evaluation: Operating Costs and Removal of Bacteria, Giardia and Trihalomethanes, 1985.	1985	Field	bacteria	Standard plate count	Precoat Filtration		0.61261
Slow sand filter and package treatment plant evaluation: operating costs and removal of bacteria, Giardia and Trihalomethanes	Pyper, G. Slow Sand Filter and Package Treatment Plant Evaluation: Operating Costs and Removal of Bacteria, Giardia and Trihalomethanes, 1985.	1985	Field	bacteria	Standard plate count	Precoat Filtration		1.31876
Slow sand filter and package treatment plant evaluation: operating costs and removal of bacteria, Giardia and Trihalomethanes	Pyper, G. Slow Sand Filter and Package Treatment Plant Evaluation: Operating Costs and Removal of Bacteria, Giardia and Trihalomethanes, 1985.	1985	Field	bacteria	Standard plate count	Precoat Filtration		1.69897
Slow sand filter and package treatment plant evaluation: operating costs and removal of bacteria, Giardia and Trihalomethanes	Pyper, G. Slow Sand Filter and Package Treatment Plant Evaluation: Operating Costs and Removal of Bacteria, Giardia and Trihalomethanes, 1985.	1985	Field	bacteria	Standard plate count	Precoat Filtration		0.655608
Slow sand filter and package treatment plant evaluation: operating costs and removal of bacteria, Giardia and Trihalomethanes	Pyper, G. Slow Sand Filter and Package Treatment Plant Evaluation: Operating Costs and Removal of Bacteria, Giardia and Trihalomethanes, 1985.	1985	Field	bacteria	Standard plate count	Precoat Filtration		1.25964
Slow sand filter and package treatment plant evaluation: operating costs and removal of bacteria, Giardia and Trihalomethanes	Pyper, G. Slow Sand Filter and Package Treatment Plant Evaluation: Operating Costs and Removal of Bacteria, Giardia and Trihalomethanes, 1985.	1985	Field	bacteria	Total coliform	Precoat Filtration		1.20066
Slow sand filter and package treatment plant evaluation: operating costs and removal of bacteria, Giardia and Trihalomethanes	Pyper, G. Slow Sand Filter and Package Treatment Plant Evaluation: Operating Costs and Removal of Bacteria, Giardia and Trihalomethanes, 1985.	1985	Field	bacteria	Total coliform	Precoat Filtration		1.60206
Slow sand filter and package treatment plant evaluation: operating costs and removal of bacteria, Giardia and Trihalomethanes	Pyper, G. Slow Sand Filter and Package Treatment Plant Evaluation: Operating Costs and Removal of Bacteria, Giardia and Trihalomethanes, 1985.	1985	Field	bacteria	Total coliform	Precoat Filtration		2.30103
Slow sand filter and package treatment plant evaluation: operating costs and removal of bacteria, Giardia and Trihalomethanes	Pyper, G. Slow Sand Filter and Package Treatment Plant Evaluation: Operating Costs and Removal of Bacteria, Giardia and Trihalomethanes, 1985.	1985	Field	bacteria	Total coliform	Precoat Filtration		1.85387
Slow sand filter and package treatment plant evaluation: operating costs and removal of bacteria, Giardia and Trihalomethanes	Pyper, G. Slow Sand Filter and Package Treatment Plant Evaluation: Operating Costs and Removal of Bacteria, Giardia and Trihalomethanes, 1985.	1985	Field	bacteria	Total coliform	Precoat Filtration		1.39794
Slow sand filter and package treatment plant evaluation: operating costs and removal of bacteria, Giardia and Trihalomethanes	Pyper, G. Slow Sand Filter and Package Treatment Plant Evaluation: Operating Costs and Removal of Bacteria, Giardia and Trihalomethanes, 1985.	1985	Field	bacteria	Total coliform	Precoat Filtration		1.67778
Slow sand filter and package treatment plant evaluation: operating costs and removal of bacteria, Giardia and Trihalomethanes	Pyper, G. Slow Sand Filter and Package Treatment Plant Evaluation: Operating Costs and Removal of Bacteria, Giardia and Trihalomethanes, 1985.	1985	Field	bacteria	Total coliform	Precoat Filtration		1.31876
Slow sand filter and package treatment plant evaluation: operating costs and removal of bacteria, Giardia and Trihalomethanes	Pyper, G. Slow Sand Filter and Package Treatment Plant Evaluation: Operating Costs and Removal of Bacteria, Giardia and Trihalomethanes, 1985.	1985	Field	bacteria	Total coliform	Precoat Filtration		1.76955
Slow sand filter and package treatment plant evaluation: operating costs and removal of bacteria, Giardia and Trihalomethanes	Pyper, G. Slow Sand Filter and Package Treatment Plant Evaluation: Operating Costs and Removal of Bacteria, Giardia and Trihalomethanes, 1985.	1985	Field	bacteria	Total coliform	Precoat Filtration		1.60206
Slow sand filter and package treatment plant evaluation: operating costs and removal of bacteria, Giardia and Trihalomethanes	Pyper, G. Slow Sand Filter and Package Treatment Plant Evaluation: Operating Costs and Removal of Bacteria, Giardia and Trihalomethanes, 1985.	1985	Field	bacteria	Total coliform	Precoat Filtration		2.1549
Slow sand filter and package treatment plant evaluation: operating costs and removal of bacteria, Giardia and Trihalomethanes	Pyper, G. Slow Sand Filter and Package Treatment Plant Evaluation: Operating Costs and Removal of Bacteria, Giardia and Trihalomethanes, 1985.	1985	Field	bacteria	Total coliform	Precoat Filtration		2.1549
Slow sand filter and package treatment plant evaluation: operating costs and removal of bacteria, Giardia and Trihalomethanes	Pyper, G. Slow Sand Filter and Package Treatment Plant Evaluation: Operating Costs and Removal of Bacteria, Giardia and Trihalomethanes, 1985.	1985	Field	bacteria	Total coliform	Precoat Filtration		1.74473
Slow sand filter and package treatment plant evaluation: operating costs and removal of bacteria, Giardia and Trihalomethanes	Pyper, G. Slow Sand Filter and Package Treatment Plant Evaluation: Operating Costs and Removal of Bacteria, Giardia and Trihalomethanes, 1985.	1985	Field	bacteria	Total coliform	Precoat Filtration		1.85387
Slow sand filter and package treatment plant evaluation: operating costs and removal of bacteria, Giardia and Trihalomethanes	Pyper, G. Slow Sand Filter and Package Treatment Plant Evaluation: Operating Costs and Removal of Bacteria, Giardia and Trihalomethanes, 1985.	1985	Field	bacteria	Total coliform	Precoat Filtration		2.69897
Slow sand filter and package treatment plant evaluation: operating costs and removal of bacteria, Giardia and Trihalomethanes	Pyper, G. Slow Sand Filter and Package Treatment Plant Evaluation: Operating Costs and Removal of Bacteria, Giardia and Trihalomethanes, 1985.	1985	Field	bacteria	Total coliform	Precoat Filtration		2.1549
Slow sand filter and package treatment plant evaluation: operating costs and removal of bacteria, Giardia and Trihalomethanes	Pyper, G. Slow Sand Filter and Package Treatment Plant Evaluation: Operating Costs and Removal of Bacteria, Giardia and Trihalomethanes, 1985.	1985	Field	bacteria	Total coliform	Precoat Filtration		1.38722
Slow sand filter and package treatment plant evaluation: operating costs and removal of bacteria, Giardia and Trihalomethanes	Pyper, G. Slow Sand Filter and Package Treatment Plant Evaluation: Operating Costs and Removal of Bacteria, Giardia and Trihalomethanes, 1985.	1985	Field	bacteria	Total coliform	Precoat Filtration		0.832683
Slow sand filter and package treatment plant evaluation: operating costs and removal of bacteria, Giardia and Trihalomethanes	Pyper, G. Slow Sand Filter and Package Treatment Plant Evaluation: Operating Costs and Removal of Bacteria, Giardia and Trihalomethanes, 1985.	1985	Field	bacteria	Total coliform	Precoat Filtration		0.832683
Slow sand filter and package treatment plant evaluation: operating costs and removal of bacteria, Giardia and Trihalomethanes	Pyper, G. Slow Sand Filter and Package Treatment Plant Evaluation: Operating Costs and Removal of Bacteria, Giardia and Trihalomethanes, 1985.	1985	Field	bacteria	Total coliform	Precoat Filtration		1.4437
Slow sand filter and package treatment plant evaluation: operating costs and removal of bacteria, Giardia and Trihalomethanes	Pyper, G. Slow Sand Filter and Package Treatment Plant Evaluation: Operating Costs and Removal of Bacteria, Giardia and Trihalomethanes, 1985.	1985	Field	bacteria	Total coliform	Precoat Filtration		0.950782
Slow sand filter and package treatment plant evaluation: operating costs and removal of bacteria, Giardia and Trihalomethanes	Pyper, G. Slow Sand Filter and Package Treatment Plant Evaluation: Operating Costs and Removal of Bacteria, Giardia and Trihalomethanes, 1985.	1985	Field	bacteria	Total coliform	Precoat Filtration		0.987163
Slow sand filter and package treatment plant evaluation: operating costs and removal of bacteria, Giardia and Trihalomethanes	Pyper, G. Slow Sand Filter and Package Treatment Plant Evaluation: Operating Costs and Removal of Bacteria, Giardia and Trihalomethanes, 1985.	1985	Field	bacteria	Total coliform	Precoat Filtration		1
Slow sand filter and package treatment plant evaluation: operating costs and removal of bacteria, Giardia and Trihalomethanes	Pyper, G. Slow Sand Filter and Package Treatment Plant Evaluation: Operating Costs and Removal of Bacteria, Giardia and Trihalomethanes, 1985.	1985	Field	bacteria	Total coliform	Precoat Filtration		1.07058
Slow sand filter and package treatment plant evaluation: operating costs and removal of bacteria, Giardia and Trihalomethanes	Pyper, G. Slow Sand Filter and Package Treatment Plant Evaluation: Operating Costs and Removal of Bacteria, Giardia and Trihalomethanes, 1985.	1985	Field	bacteria	Total coliform	Precoat Filtration		1.10237
Diatomaceous Earth Filtration of Giardia Cysts and Other Substances	Langé, K. P.; Bellamy, W. D.; Hendricks, D. W.; Logsdon, G. S. Diatomaceous Earth Filtration of Giardia Cysts and Other Substances. Journal - American Water Works Association 1986, 78 (1), 76–84. https://doi.org/10.1002/j.1551-8833.1986.tb05682.x.	1986	Lab	bacteria	Total coliform	Precoat Filtration		2.00877
Diatomaceous Earth Filtration of Giardia Cysts and Other Substances	Langé, K. P.; Bellamy, W. D.; Hendricks, D. W.; Logsdon, G. S. Diatomaceous Earth Filtration of Giardia Cysts and Other Substances. Journal - American Water Works Association 1986, 78 (1), 76–84. https://doi.org/10.1002/j.1551-8833.1986.tb05682.x.	1986	Lab	bacteria	Total coliform	Precoat Filtration		2.00877
Diatomaceous Earth Filtration of Giardia Cysts and Other Substances	Langé, K. P.; Bellamy, W. D.; Hendricks, D. W.; Logsdon, G. S. Diatomaceous Earth Filtration of Giardia Cysts and Other Substances. Journal - American Water Works Association 1986, 78 (1), 76–84. https://doi.org/10.1002/j.1551-8833.1986.tb05682.x.	1986	Lab	bacteria	Total coliform	Precoat Filtration		2.85387
Diatomaceous Earth Filtration of Giardia Cysts and Other Substances	Langé, K. P.; Bellamy, W. D.; Hendricks, D. W.; Logsdon, G. S. Diatomaceous Earth Filtration of Giardia Cysts and Other Substances. Journal - American Water Works Association 1986, 78 (1), 76–84. https://doi.org/10.1002/j.1551-8833.1986.tb05682.x.	1986	Lab	bacteria	Total coliform	Precoat Filtration		1.70115
Diatomaceous Earth Filtration of Giardia Cysts and Other Substances	Langé, K. P.; Bellamy, W. D.; Hendricks, D. W.; Logsdon, G. S. Diatomaceous Earth Filtration of Giardia Cysts and Other Substances. Journal - American Water Works Association 1986, 78 (1), 76–84. https://doi.org/10.1002/j.1551-8833.1986.tb05682.x.	1986	Lab	bacteria	Total coliform	Precoat Filtration		2.35655
Diatomaceous Earth Filtration of Giardia Cysts and Other Substances	Langé, K. P.; Bellamy, W. D.; Hendricks, D. W.; Logsdon, G. S. Diatomaceous Earth Filtration of Giardia Cysts and Other Substances. Journal - American Water Works Association 1986, 78 (1), 76–84. https://doi.org/10.1002/j.1551-8833.1986.tb05682.x.	1986	Lab	bacteria	Total coliform	Precoat Filtration		1.43533
Diatomaceous Earth Filtration of Giardia Cysts and Other Substances	Langé, K. P.; Bellamy, W. D.; Hendricks, D. W.; Logsdon, G. S. Diatomaceous Earth Filtration of Giardia Cysts and Other Substances. Journal - American Water Works Association 1986, 78 (1), 76–84. https://doi.org/10.1002/j.1551-8833.1986.tb05682.x.	1986	Lab	bacteria	Total coliform	Precoat Filtration		2.76955
Diatomaceous Earth Filtration of Cysts and Other Particulates Using Chemical Additives.	Langé, K. P.; Bellamy, W. D.; Hendricks, D. W.; Logsdon, G. S. Diatomaceous Earth Filtration of Giardia Cysts and Other Substances. Journal - American Water Works Association 1986, 78 (1), 76–84. https://doi.org/10.1002/j.1551-8833.1986.tb05682.x.	1990	Lab	bacteria	Total coliform	Precoat Filtration		1.8825
Diatomaceous Earth Filtration of Cysts and Other Particulates Using Chemical Additives.	Langé, K. P.; Bellamy, W. D.; Hendricks, D. W.; Logsdon, G. S. Diatomaceous Earth Filtration of Giardia Cysts and Other Substances. Journal - American Water Works Association 1986, 78 (1), 76–84. https://doi.org/10.1002/j.1551-8833.1986.tb05682.x.	1990	Lab	bacteria	Total coliform	Precoat Filtration		1.59581
Diatomaceous Earth Filtration of Cysts and Other Particulates Using Chemical Additives.	Langé, K. P.; Bellamy, W. D.; Hendricks, D. W.; Logsdon, G. S. Diatomaceous Earth Filtration of Giardia Cysts and Other Substances. Journal - American Water Works Association 1986, 78 (1), 76–84. https://doi.org/10.1002/j.1551-8833.1986.tb05682.x.	1990	Lab	bacteria	Total coliform	Precoat Filtration		0.0679585
Diatomaceous Earth Filtration of Cysts and Other Particulates Using Chemical Additives.	Langé, K. P.; Bellamy, W. D.; Hendricks, D. W.; Logsdon, G. S. Diatomaceous Earth Filtration of Giardia Cysts and Other Substances. Journal - American Water Works Association 1986, 78 (1), 76–84. https://doi.org/10.1002/j.1551-8833.1986.tb05682.x.	1990	Lab	bacteria	Total coliform	Precoat Filtration		1.05893
Diatomaceous Earth Filtration of Cysts and Other Particulates Using Chemical Additives.	Langé, K. P.; Bellamy, W. D.; Hendricks, D. W.; Logsdon, G. S. Diatomaceous Earth Filtration of Giardia Cysts and Other Substances. Journal - American Water Works Association 1986, 78 (1), 76–84. https://doi.org/10.1002/j.1551-8833.1986.tb05682.x.	1990	Lab	bacteria	Total coliform	Precoat Filtration		0.805154
Diatomaceous Earth Filtration of Cysts and Other Particulates Using Chemical Additives.	Langé, K. P.; Bellamy, W. D.; Hendricks, D. W.; Logsdon, G. S. Diatomaceous Earth Filtration of Giardia Cysts and Other Substances. Journal - American Water Works Association 1986, 78 (1), 76–84. https://doi.org/10.1002/j.1551-8833.1986.tb05682.x.	1990	Lab	bacteria	Total coliform	Precoat Filtration		1.54892
Diatomaceous Earth Filtration of Cysts and Other Particulates Using Chemical Additives.	Langé, K. P.; Bellamy, W. D.; Hendricks, D. W.; Logsdon, G. S. Diatomaceous Earth Filtration of Giardia Cysts and Other Substances. Journal - American Water Works Association 1986, 78 (1), 76–84. https://doi.org/10.1002/j.1551-8833.1986.tb05682.x.	1990	Lab	bacteria	Total coliform	Precoat Filtration		1.64396
Diatomaceous Earth Filtration of Cysts and Other Particulates Using Chemical Additives.	Langé, K. P.; Bellamy, W. D.; Hendricks, D. W.; Logsdon, G. S. Diatomaceous Earth Filtration of Giardia Cysts and Other Substances. Journal - American Water Works Association 1986, 78 (1), 76–84. https://doi.org/10.1002/j.1551-8833.1986.tb05682.x.	1990	Lab	bacteria	Total coliform	Precoat Filtration		1.06751
Diatomaceous Earth Filtration of Cysts and Other Particulates Using Chemical Additives.	Langé, K. P.; Bellamy, W. D.; Hendricks, D. W.; Logsdon, G. S. Diatomaceous Earth Filtration of Giardia Cysts and Other Substances. Journal - American Water Works Association 1986, 78 (1), 76–84. https://doi.org/10.1002/j.1551-8833.1986.tb05682.x.	1990	Lab	bacteria	Total coliform	Precoat Filtration		0.849215
Diatomaceous Earth Filtration of Cysts and Other Particulates Using Chemical Additives.	Langé, K. P.; Bellamy, W. D.; Hendricks, D. W.; Logsdon, G. S. Diatomaceous Earth Filtration of Giardia Cysts and Other Substances. Journal - American Water Works Association 1986, 78 (1), 76–84. https://doi.org/10.1002/j.1551-8833.1986.tb05682.x.	1990	Lab	bacteria	Total coliform	Precoat Filtration		0.396011
Diatomaceous Earth Filtration of Cysts and Other Particulates Using Chemical Additives.	Langé, K. P.; Bellamy, W. D.; Hendricks, D. W.; Logsdon, G. S. Diatomaceous Earth Filtration of Giardia Cysts and Other Substances. Journal - American Water Works Association 1986, 78 (1), 76–84. https://doi.org/10.1002/j.1551-8833.1986.tb05682.x.	1990	Lab	bacteria	Total coliform	Precoat Filtration		0.0431647
Diatomaceous Earth Filtration of Cysts and Other Particulates Using Chemical Additives.	Langé, K. P.; Bellamy, W. D.; Hendricks, D. W.; Logsdon, G. S. Diatomaceous Earth Filtration of Giardia Cysts and Other Substances. Journal - American Water Works Association 1986, 78 (1), 76–84. https://doi.org/10.1002/j.1551-8833.1986.tb05682.x.	1990	Lab	bacteria	Total coliform	Precoat Filtration		1.52483
Diatomaceous Earth Filtration of Cysts and Other Particulates Using Chemical Additives.	Langé, K. P.; Bellamy, W. D.; Hendricks, D. W.; Logsdon, G. S. Diatomaceous Earth Filtration of Giardia Cysts and Other Substances. Journal - American Water Works Association 1986, 78 (1), 76–84. https://doi.org/10.1002/j.1551-8833.1986.tb05682.x.	1990	Lab	bacteria	Total coliform	Precoat Filtration		1.45675
Diatomaceous Earth Filtration of Cysts and Other Particulates Using Chemical Additives.	Langé, K. P.; Bellamy, W. D.; Hendricks, D. W.; Logsdon, G. S. Diatomaceous Earth Filtration of Giardia Cysts and Other Substances. Journal - American Water Works Association 1986, 78 (1), 76–84. https://doi.org/10.1002/j.1551-8833.1986.tb05682.x.	1990	Lab	bacteria	Total coliform	Precoat Filtration		0.687883
Diatomaceous Earth Filtration of Cysts and Other Particulates Using Chemical Additives.	Langé, K. P.; Bellamy, W. D.; Hendricks, D. W.; Logsdon, G. S. Diatomaceous Earth Filtration of Giardia Cysts and Other Substances. Journal - American Water Works Association 1986, 78 (1), 76–84. https://doi.org/10.1002/j.1551-8833.1986.tb05682.x.	1990	Lab	bacteria	Total coliform	Precoat Filtration		0.77752
Diatomaceous Earth Filtration of Cysts and Other Particulates Using Chemical Additives.	Langé, K. P.; Bellamy, W. D.; Hendricks, D. W.; Logsdon, G. S. Diatomaceous Earth Filtration of Giardia Cysts and Other Substances. Journal - American Water Works Association 1986, 78 (1), 76–84. https://doi.org/10.1002/j.1551-8833.1986.tb05682.x.	1990	Lab	bacteria	Total coliform	Precoat Filtration		2.91872
Diatomaceous Earth Filtration of Cysts and Other Particulates Using Chemical Additives.	Langé, K. P.; Bellamy, W. D.; Hendricks, D. W.; Logsdon, G. S. Diatomaceous Earth Filtration of Giardia Cysts and Other Substances. Journal - American Water Works Association 1986, 78 (1), 76–84. https://doi.org/10.1002/j.1551-8833.1986.tb05682.x.	1990	Lab	bacteria	Total coliform	Precoat Filtration		2.43669
Diatomaceous Earth Filtration of Cysts and Other Particulates Using Chemical Additives.	Langé, K. P.; Bellamy, W. D.; Hendricks, D. W.; Logsdon, G. S. Diatomaceous Earth Filtration of Giardia Cysts and Other Substances. Journal - American Water Works Association 1986, 78 (1), 76–84. https://doi.org/10.1002/j.1551-8833.1986.tb05682.x.	1990	Lab	bacteria	Total coliform	Precoat Filtration		0.891166
Diatomaceous Earth Filtration of Cysts and Other Particulates Using Chemical Additives.	Langé, K. P.; Bellamy, W. D.; Hendricks, D. W.; Logsdon, G. S. Diatomaceous Earth Filtration of Giardia Cysts and Other Substances. Journal - American Water Works Association 1986, 78 (1), 76–84. https://doi.org/10.1002/j.1551-8833.1986.tb05682.x.	1990	Lab	bacteria	Total coliform	Precoat Filtration		0.853872
Diatomaceous Earth Filtration of Cysts and Other Particulates Using Chemical Additives.	Langé, K. P.; Bellamy, W. D.; Hendricks, D. W.; Logsdon, G. S. Diatomaceous Earth Filtration of Giardia Cysts and Other Substances. Journal - American Water Works Association 1986, 78 (1), 76–84. https://doi.org/10.1002/j.1551-8833.1986.tb05682.x.	1990	Lab	bacteria	Total coliform	Precoat Filtration		2.35366
Diatomaceous Earth Filtration of Cysts and Other Particulates Using Chemical Additives.	Langé, K. P.; Bellamy, W. D.; Hendricks, D. W.; Logsdon, G. S. Diatomaceous Earth Filtration of Giardia Cysts and Other Substances. Journal - American Water Works Association 1986, 78 (1), 76–84. https://doi.org/10.1002/j.1551-8833.1986.tb05682.x.	1990	Lab	bacteria	Total coliform	Precoat Filtration		1.76864
Testing of Diatomaceous Earth Filtration for Removal of Cryptosporidium Oocysts.	Ongerth, J. E.; Hutton, P. E. Testing of Diatomaceous Earth Filtration for Removal of Cryptosporidium Oocysts. Journal - American Water Works Association 2001, 93 (12), 54–63. https://doi.org/10.1002/j.1551-8833.2001.tb09355.x.	2001	Lab	protozoa	Cryptosporidium	Precoat Filtration		6.2
Testing of Diatomaceous Earth Filtration for Removal of Cryptosporidium Oocysts.	Ongerth, J. E.; Hutton, P. E. Testing of Diatomaceous Earth Filtration for Removal of Cryptosporidium Oocysts. Journal - American Water Works Association 2001, 93 (12), 54–63. https://doi.org/10.1002/j.1551-8833.2001.tb09355.x.	2001	Lab	protozoa	Cryptosporidium	Precoat Filtration		6.3
DE filtration to remove cryptosporidium	Ongerth, J. E.; Hutton, and P. E. DE Filtration to Remove Cryptosporidium. Journal - American Water Works Association 1997, 89 (12), 39–46. https://doi.org/10.1002/j.1551-8833.1997.tb08338.x.	1997	Lab	protozoa	Cryptosporidium	Precoat Filtration		6.1
DE filtration to remove cryptosporidium	Ongerth, J. E.; Hutton, and P. E. DE Filtration to Remove Cryptosporidium. Journal - American Water Works Association 1997, 89 (12), 39–46. https://doi.org/10.1002/j.1551-8833.1997.tb08338.x.	1997	Lab	protozoa	Cryptosporidium	Precoat Filtration		6.2
DE filtration to remove cryptosporidium	Ongerth, J. E.; Hutton, and P. E. DE Filtration to Remove Cryptosporidium. Journal - American Water Works Association 1997, 89 (12), 39–46. https://doi.org/10.1002/j.1551-8833.1997.tb08338.x.	1997	Lab	protozoa	Cryptosporidium	Precoat Filtration		6.3
DE filtration to remove cryptosporidium	Ongerth, J. E.; Hutton, and P. E. DE Filtration to Remove Cryptosporidium. Journal - American Water Works Association 1997, 89 (12), 39–46. https://doi.org/10.1002/j.1551-8833.1997.tb08338.x.	1997	Lab	protozoa	Cryptosporidium	Precoat Filtration		6
DE filtration to remove cryptosporidium	Ongerth, J. E.; Hutton, and P. E. DE Filtration to Remove Cryptosporidium. Journal - American Water Works Association 1997, 89 (12), 39–46. https://doi.org/10.1002/j.1551-8833.1997.tb08338.x.	1997	Lab	protozoa	Cryptosporidium	Precoat Filtration		5.9
DE filtration to remove cryptosporidium	Ongerth, J. E.; Hutton, and P. E. DE Filtration to Remove Cryptosporidium. Journal - American Water Works Association 1997, 89 (12), 39–46. https://doi.org/10.1002/j.1551-8833.1997.tb08338.x.	1997	Lab	protozoa	Cryptosporidium	Precoat Filtration		3.8
DE filtration to remove cryptosporidium	Ongerth, J. E.; Hutton, and P. E. DE Filtration to Remove Cryptosporidium. Journal - American Water Works Association 1997, 89 (12), 39–46. https://doi.org/10.1002/j.1551-8833.1997.tb08338.x.	1997	Lab	protozoa	Cryptosporidium	Precoat Filtration		3.9
DE filtration to remove cryptosporidium	Ongerth, J. E.; Hutton, and P. E. DE Filtration to Remove Cryptosporidium. Journal - American Water Works Association 1997, 89 (12), 39–46. https://doi.org/10.1002/j.1551-8833.1997.tb08338.x.	1997	Lab	protozoa	Cryptosporidium	Precoat Filtration		6.3
DE filtration to remove cryptosporidium	Ongerth, J. E.; Hutton, and P. E. DE Filtration to Remove Cryptosporidium. Journal - American Water Works Association 1997, 89 (12), 39–46. https://doi.org/10.1002/j.1551-8833.1997.tb08338.x.	1997	Lab	protozoa	Cryptosporidium	Precoat Filtration		6.7
DE filtration to remove cryptosporidium	Ongerth, J. E.; Hutton, and P. E. DE Filtration to Remove Cryptosporidium. Journal - American Water Works Association 1997, 89 (12), 39–46. https://doi.org/10.1002/j.1551-8833.1997.tb08338.x.	1997	Lab	protozoa	Cryptosporidium	Precoat Filtration		6.3
DE filtration to remove cryptosporidium	Ongerth, J. E.; Hutton, and P. E. DE Filtration to Remove Cryptosporidium. Journal - American Water Works Association 1997, 89 (12), 39–46. https://doi.org/10.1002/j.1551-8833.1997.tb08338.x.	1997	Lab	protozoa	Cryptosporidium	Precoat Filtration		5.6
DE filtration to remove cryptosporidium	Ongerth, J. E.; Hutton, and P. E. DE Filtration to Remove Cryptosporidium. Journal - American Water Works Association 1997, 89 (12), 39–46. https://doi.org/10.1002/j.1551-8833.1997.tb08338.x.	1997	Lab	protozoa	Cryptosporidium	Precoat Filtration		5.3
Removal of Cryptosporidium and polystyrene microspheres from swimming pool water with sand, cartridge, and precoat filters	Amburgey, J. E.; Walsh, K. J.; Fielding, R. R.; Arrowood, M. J. Removal of Cryptosporidium and Polystyrene Microspheres from Swimming Pool Water with Sand, Cartridge, and Precoat Filters. Journal of Water and Health 2012, 10 (1), 31–42. https://doi.org/10.2166/wh.2011.062	2012	Lab	protozoa	Cryptosporidium	Precoat Filtration		2.6
Removal of Cryptosporidium and polystyrene microspheres from swimming pool water with sand, cartridge, and precoat filters	Amburgey, J. E.; Walsh, K. J.; Fielding, R. R.; Arrowood, M. J. Removal of Cryptosporidium and Polystyrene Microspheres from Swimming Pool Water with Sand, Cartridge, and Precoat Filters. Journal of Water and Health 2012, 10 (1), 31–42. https://doi.org/10.2166/wh.2011.062	2012	Lab	protozoa	Cryptosporidium	Precoat Filtration		3.2
Removal of Cryptosporidium and polystyrene microspheres from swimming pool water with sand, cartridge, and precoat filters	Amburgey, J. E.; Walsh, K. J.; Fielding, R. R.; Arrowood, M. J. Removal of Cryptosporidium and Polystyrene Microspheres from Swimming Pool Water with Sand, Cartridge, and Precoat Filters. Journal of Water and Health 2012, 10 (1), 31–42. https://doi.org/10.2166/wh.2011.062	2012	Lab	protozoa	Cryptosporidium	Precoat Filtration		4.3
Removal of Giardia lamblia cysts by drinking water treatment plants	DeWalle; Engeset; Lawrence. Removal of “Giardia Lambia” Cysts by Drinking Water Treatment Plants, 2002.	1984	Lab	protozoa	Giardia	Precoat Filtration		2
Removal of Giardia lamblia cysts by drinking water treatment plants	DeWalle; Engeset; Lawrence. Removal of “Giardia Lambia” Cysts by Drinking Water Treatment Plants, 2002.	1984	Lab	protozoa	Giardia	Precoat Filtration		2.30103
Removal of Giardia lamblia cysts by drinking water treatment plants	DeWalle; Engeset; Lawrence. Removal of “Giardia Lambia” Cysts by Drinking Water Treatment Plants, 2002.	1984	Lab	protozoa	Giardia	Precoat Filtration		2.69897
Removal of Giardia lamblia cysts by drinking water treatment plants	DeWalle; Engeset; Lawrence. Removal of “Giardia Lambia” Cysts by Drinking Water Treatment Plants, 2002.	1984	Lab	protozoa	Giardia	Precoat Filtration		3
Slow sand filter and package treatment plant evaluation: operating costs and removal of bacteria, Giardia and Trihalomethanes	Pyper, G. Slow Sand Filter and Package Treatment Plant Evaluation: Operating Costs and Removal of Bacteria, Giardia and Trihalomethanes, 1985.	1985	Field	protozoa	Giardia	Precoat Filtration		3.52288
Diatomaceous Earth Filtration of Giardia Cysts and Other Substances	Langé, K. P.; Bellamy, W. D.; Hendricks, D. W.; Logsdon, G. S. Diatomaceous Earth Filtration of Giardia Cysts and Other Substances. Journal - American Water Works Association 1986, 78 (1), 76–84. https://doi.org/10.1002/j.1551-8833.1986.tb05682.x.	1986	Lab	protozoa	Giardia	Precoat Filtration		2.15428
Diatomaceous Earth Filtration of Giardia Cysts and Other Substances	Langé, K. P.; Bellamy, W. D.; Hendricks, D. W.; Logsdon, G. S. Diatomaceous Earth Filtration of Giardia Cysts and Other Substances. Journal - American Water Works Association 1986, 78 (1), 76–84. https://doi.org/10.1002/j.1551-8833.1986.tb05682.x.	1986	Lab	protozoa	Giardia	Precoat Filtration		2.3363
Diatomaceous Earth Filtration of Giardia Cysts and Other Substances	Langé, K. P.; Bellamy, W. D.; Hendricks, D. W.; Logsdon, G. S. Diatomaceous Earth Filtration of Giardia Cysts and Other Substances. Journal - American Water Works Association 1986, 78 (1), 76–84. https://doi.org/10.1002/j.1551-8833.1986.tb05682.x.	1986	Lab	protozoa	Giardia	Precoat Filtration		3.03152
Diatomaceous Earth Filtration of Giardia Cysts and Other Substances	Langé, K. P.; Bellamy, W. D.; Hendricks, D. W.; Logsdon, G. S. Diatomaceous Earth Filtration of Giardia Cysts and Other Substances. Journal - American Water Works Association 1986, 78 (1), 76–84. https://doi.org/10.1002/j.1551-8833.1986.tb05682.x.	1986	Lab	protozoa	Giardia	Precoat Filtration		3.37675
Diatomaceous Earth Filtration of Giardia Cysts and Other Substances	Langé, K. P.; Bellamy, W. D.; Hendricks, D. W.; Logsdon, G. S. Diatomaceous Earth Filtration of Giardia Cysts and Other Substances. Journal - American Water Works Association 1986, 78 (1), 76–84. https://doi.org/10.1002/j.1551-8833.1986.tb05682.x.	1986	Lab	protozoa	Giardia	Precoat Filtration		4.69897
Diatomaceous Earth Filtration of Giardia Cysts and Other Substances	Langé, K. P.; Bellamy, W. D.; Hendricks, D. W.; Logsdon, G. S. Diatomaceous Earth Filtration of Giardia Cysts and Other Substances. Journal - American Water Works Association 1986, 78 (1), 76–84. https://doi.org/10.1002/j.1551-8833.1986.tb05682.x.	1986	Lab	protozoa	Giardia	Precoat Filtration		4.69897
Diatomaceous Earth Filtration of Giardia Cysts and Other Substances	Langé, K. P.; Bellamy, W. D.; Hendricks, D. W.; Logsdon, G. S. Diatomaceous Earth Filtration of Giardia Cysts and Other Substances. Journal - American Water Works Association 1986, 78 (1), 76–84. https://doi.org/10.1002/j.1551-8833.1986.tb05682.x.	1986	Lab	protozoa	Giardia	Precoat Filtration		5
Diatomaceous Earth Filtration of Giardia Cysts and Other Substances	Langé, K. P.; Bellamy, W. D.; Hendricks, D. W.; Logsdon, G. S. Diatomaceous Earth Filtration of Giardia Cysts and Other Substances. Journal - American Water Works Association 1986, 78 (1), 76–84. https://doi.org/10.1002/j.1551-8833.1986.tb05682.x.	1986	Lab	protozoa	Giardia	Precoat Filtration		3.12494
Diatomaceous Earth Filtration of Giardia Cysts and Other Substances	Langé, K. P.; Bellamy, W. D.; Hendricks, D. W.; Logsdon, G. S. Diatomaceous Earth Filtration of Giardia Cysts and Other Substances. Journal - American Water Works Association 1986, 78 (1), 76–84. https://doi.org/10.1002/j.1551-8833.1986.tb05682.x.	1986	Lab	protozoa	Giardia	Precoat Filtration		5
Diatomaceous Earth Filtration of Giardia Cysts and Other Substances	Langé, K. P.; Bellamy, W. D.; Hendricks, D. W.; Logsdon, G. S. Diatomaceous Earth Filtration of Giardia Cysts and Other Substances. Journal - American Water Works Association 1986, 78 (1), 76–84. https://doi.org/10.1002/j.1551-8833.1986.tb05682.x.	1986	Lab	protozoa	Giardia	Precoat Filtration		2.37161
Diatomaceous Earth Filtration of Giardia Cysts and Other Substances	Langé, K. P.; Bellamy, W. D.; Hendricks, D. W.; Logsdon, G. S. Diatomaceous Earth Filtration of Giardia Cysts and Other Substances. Journal - American Water Works Association 1986, 78 (1), 76–84. https://doi.org/10.1002/j.1551-8833.1986.tb05682.x.	1986	Lab	protozoa	Giardia	Precoat Filtration		2.4908
Diatomaceous Earth Filtration of Giardia Cysts and Other Substances	Langé, K. P.; Bellamy, W. D.; Hendricks, D. W.; Logsdon, G. S. Diatomaceous Earth Filtration of Giardia Cysts and Other Substances. Journal - American Water Works Association 1986, 78 (1), 76–84. https://doi.org/10.1002/j.1551-8833.1986.tb05682.x.	1986	Lab	protozoa	Giardia	Precoat Filtration		3.18709
Diatomaceous Earth Filtration of Giardia Cysts and Other Substances	Langé, K. P.; Bellamy, W. D.; Hendricks, D. W.; Logsdon, G. S. Diatomaceous Earth Filtration of Giardia Cysts and Other Substances. Journal - American Water Works Association 1986, 78 (1), 76–84. https://doi.org/10.1002/j.1551-8833.1986.tb05682.x.	1986	Lab	protozoa	Giardia	Precoat Filtration		2.3536
Diatomaceous Earth Filtration of Giardia Cysts and Other Substances	Langé, K. P.; Bellamy, W. D.; Hendricks, D. W.; Logsdon, G. S. Diatomaceous Earth Filtration of Giardia Cysts and Other Substances. Journal - American Water Works Association 1986, 78 (1), 76–84. https://doi.org/10.1002/j.1551-8833.1986.tb05682.x.	1986	Lab	protozoa	Giardia	Precoat Filtration		2.17522
Diatomaceous Earth Filtration of Giardia Cysts and Other Substances	Langé, K. P.; Bellamy, W. D.; Hendricks, D. W.; Logsdon, G. S. Diatomaceous Earth Filtration of Giardia Cysts and Other Substances. Journal - American Water Works Association 1986, 78 (1), 76–84. https://doi.org/10.1002/j.1551-8833.1986.tb05682.x.	1986	Lab	protozoa	Giardia	Precoat Filtration		2.37366
Diatomaceous Earth Filtration of Giardia Cysts and Other Substances	Langé, K. P.; Bellamy, W. D.; Hendricks, D. W.; Logsdon, G. S. Diatomaceous Earth Filtration of Giardia Cysts and Other Substances. Journal - American Water Works Association 1986, 78 (1), 76–84. https://doi.org/10.1002/j.1551-8833.1986.tb05682.x.	1986	Lab	protozoa	Giardia	Precoat Filtration		2.3439
Diatomaceous Earth Filtration of Giardia Cysts and Other Substances	Langé, K. P.; Bellamy, W. D.; Hendricks, D. W.; Logsdon, G. S. Diatomaceous Earth Filtration of Giardia Cysts and Other Substances. Journal - American Water Works Association 1986, 78 (1), 76–84. https://doi.org/10.1002/j.1551-8833.1986.tb05682.x.	1986	Lab	protozoa	Giardia	Precoat Filtration		2.59007
Diatomaceous Earth Filtration of Giardia Cysts and Other Substances	Langé, K. P.; Bellamy, W. D.; Hendricks, D. W.; Logsdon, G. S. Diatomaceous Earth Filtration of Giardia Cysts and Other Substances. Journal - American Water Works Association 1986, 78 (1), 76–84. https://doi.org/10.1002/j.1551-8833.1986.tb05682.x.	1986	Lab	protozoa	Giardia	Precoat Filtration		2.86012
Diatomaceous Earth Filtration of Giardia Cysts and Other Substances	Langé, K. P.; Bellamy, W. D.; Hendricks, D. W.; Logsdon, G. S. Diatomaceous Earth Filtration of Giardia Cysts and Other Substances. Journal - American Water Works Association 1986, 78 (1), 76–84. https://doi.org/10.1002/j.1551-8833.1986.tb05682.x.	1986	Lab	protozoa	Giardia	Precoat Filtration		4.69897
Diatomaceous Earth Filtration of Giardia Cysts and Other Substances	Langé, K. P.; Bellamy, W. D.; Hendricks, D. W.; Logsdon, G. S. Diatomaceous Earth Filtration of Giardia Cysts and Other Substances. Journal - American Water Works Association 1986, 78 (1), 76–84. https://doi.org/10.1002/j.1551-8833.1986.tb05682.x.	1986	Lab	protozoa	Giardia	Precoat Filtration		2.31785
Diatomaceous Earth Filtration of Giardia Cysts and Other Substances	Langé, K. P.; Bellamy, W. D.; Hendricks, D. W.; Logsdon, G. S. Diatomaceous Earth Filtration of Giardia Cysts and Other Substances. Journal - American Water Works Association 1986, 78 (1), 76–84. https://doi.org/10.1002/j.1551-8833.1986.tb05682.x.	1986	Lab	protozoa	Giardia	Precoat Filtration		2.44733
Diatomaceous Earth Filtration of Giardia Cysts and Other Substances	Langé, K. P.; Bellamy, W. D.; Hendricks, D. W.; Logsdon, G. S. Diatomaceous Earth Filtration of Giardia Cysts and Other Substances. Journal - American Water Works Association 1986, 78 (1), 76–84. https://doi.org/10.1002/j.1551-8833.1986.tb05682.x.	1986	Lab	protozoa	Giardia	Precoat Filtration		2.74715
Diatomaceous Earth Filtration of Giardia Cysts and Other Substances	Langé, K. P.; Bellamy, W. D.; Hendricks, D. W.; Logsdon, G. S. Diatomaceous Earth Filtration of Giardia Cysts and Other Substances. Journal - American Water Works Association 1986, 78 (1), 76–84. https://doi.org/10.1002/j.1551-8833.1986.tb05682.x.	1986	Lab	protozoa	Giardia	Precoat Filtration		2.27409
Diatomaceous Earth Filtration of Giardia Cysts and Other Substances	Langé, K. P.; Bellamy, W. D.; Hendricks, D. W.; Logsdon, G. S. Diatomaceous Earth Filtration of Giardia Cysts and Other Substances. Journal - American Water Works Association 1986, 78 (1), 76–84. https://doi.org/10.1002/j.1551-8833.1986.tb05682.x.	1986	Lab	protozoa	Giardia	Precoat Filtration		2.32057
Diatomaceous Earth Filtration of Giardia Cysts and Other Substances	Langé, K. P.; Bellamy, W. D.; Hendricks, D. W.; Logsdon, G. S. Diatomaceous Earth Filtration of Giardia Cysts and Other Substances. Journal - American Water Works Association 1986, 78 (1), 76–84. https://doi.org/10.1002/j.1551-8833.1986.tb05682.x.	1986	Lab	protozoa	Giardia	Precoat Filtration		2.15864
Diatomaceous Earth Filtration of Giardia Cysts and Other Substances	Langé, K. P.; Bellamy, W. D.; Hendricks, D. W.; Logsdon, G. S. Diatomaceous Earth Filtration of Giardia Cysts and Other Substances. Journal - American Water Works Association 1986, 78 (1), 76–84. https://doi.org/10.1002/j.1551-8833.1986.tb05682.x.	1986	Lab	protozoa	Giardia	Precoat Filtration		4.30103
Diatomaceous Earth Filtration of Giardia Cysts and Other Substances	Langé, K. P.; Bellamy, W. D.; Hendricks, D. W.; Logsdon, G. S. Diatomaceous Earth Filtration of Giardia Cysts and Other Substances. Journal - American Water Works Association 1986, 78 (1), 76–84. https://doi.org/10.1002/j.1551-8833.1986.tb05682.x.	1986	Lab	protozoa	Giardia	Precoat Filtration		4.39794
Diatomaceous Earth Filtration of Giardia Cysts and Other Substances	Langé, K. P.; Bellamy, W. D.; Hendricks, D. W.; Logsdon, G. S. Diatomaceous Earth Filtration of Giardia Cysts and Other Substances. Journal - American Water Works Association 1986, 78 (1), 76–84. https://doi.org/10.1002/j.1551-8833.1986.tb05682.x.	1986	Lab	protozoa	Giardia	Precoat Filtration		3.42022
Diatomaceous Earth Filtration of Giardia Cysts and Other Substances	Langé, K. P.; Bellamy, W. D.; Hendricks, D. W.; Logsdon, G. S. Diatomaceous Earth Filtration of Giardia Cysts and Other Substances. Journal - American Water Works Association 1986, 78 (1), 76–84. https://doi.org/10.1002/j.1551-8833.1986.tb05682.x.	1986	Lab	protozoa	Giardia	Precoat Filtration		3.16115
Diatomaceous Earth Filtration of Giardia Cysts and Other Substances	Langé, K. P.; Bellamy, W. D.; Hendricks, D. W.; Logsdon, G. S. Diatomaceous Earth Filtration of Giardia Cysts and Other Substances. Journal - American Water Works Association 1986, 78 (1), 76–84. https://doi.org/10.1002/j.1551-8833.1986.tb05682.x.	1986	Lab	protozoa	Giardia	Precoat Filtration		3.95861
Diatomaceous Earth Filtration of Giardia Cysts and Other Substances	Langé, K. P.; Bellamy, W. D.; Hendricks, D. W.; Logsdon, G. S. Diatomaceous Earth Filtration of Giardia Cysts and Other Substances. Journal - American Water Works Association 1986, 78 (1), 76–84. https://doi.org/10.1002/j.1551-8833.1986.tb05682.x.	1986	Lab	protozoa	Giardia	Precoat Filtration		4.1549
Diatomaceous Earth Filtration of Cysts and Other Particulates Using Chemical Additives.	Schuler, P. F.; Ghosh, iganka M. Diatomaceous Earth Filtration of Cysts and Other Particulates Using Chemical Additives. Journal - American Water Works Association 1990, 82 (12), 67–75. https://doi.org/10.1002/j.1551-8833.1990.tb07069.x	1990	Lab	protozoa	Giardia	Precoat Filtration		5.91645
Diatomaceous Earth Filtration of Cysts and Other Particulates Using Chemical Additives.	Schuler, P. F.; Ghosh, iganka M. Diatomaceous Earth Filtration of Cysts and Other Particulates Using Chemical Additives. Journal - American Water Works Association 1990, 82 (12), 67–75. https://doi.org/10.1002/j.1551-8833.1990.tb07069.x	1990	Lab	protozoa	Giardia	Precoat Filtration		6.27646
Diatomaceous Earth Filtration of Cysts and Other Particulates Using Chemical Additives.	Schuler, P. F.; Ghosh, iganka M. Diatomaceous Earth Filtration of Cysts and Other Particulates Using Chemical Additives. Journal - American Water Works Association 1990, 82 (12), 67–75. https://doi.org/10.1002/j.1551-8833.1990.tb07069.x	1990	Lab	protozoa	Giardia	Precoat Filtration		5.73239
Diatomaceous Earth Filtration of Cysts and Other Particulates Using Chemical Additives.	Schuler, P. F.; Ghosh, iganka M. Diatomaceous Earth Filtration of Cysts and Other Particulates Using Chemical Additives. Journal - American Water Works Association 1990, 82 (12), 67–75. https://doi.org/10.1002/j.1551-8833.1990.tb07069.x	1990	Lab	protozoa	Giardia	Precoat Filtration		4.32049
Diatomaceous Earth Filtration of Cysts and Other Particulates Using Chemical Additives.	Schuler, P. F.; Ghosh, iganka M. Diatomaceous Earth Filtration of Cysts and Other Particulates Using Chemical Additives. Journal - American Water Works Association 1990, 82 (12), 67–75. https://doi.org/10.1002/j.1551-8833.1990.tb07069.x	1990	Lab	protozoa	Giardia	Precoat Filtration		4.58676
Diatomaceous Earth Filtration of Cysts and Other Particulates Using Chemical Additives.	Schuler, P. F.; Ghosh, iganka M. Diatomaceous Earth Filtration of Cysts and Other Particulates Using Chemical Additives. Journal - American Water Works Association 1990, 82 (12), 67–75. https://doi.org/10.1002/j.1551-8833.1990.tb07069.x	1990	Lab	protozoa	Giardia	Precoat Filtration		5.1959
Diatomaceous Earth Filtration of Cysts and Other Particulates Using Chemical Additives.	Schuler, P. F.; Ghosh, iganka M. Diatomaceous Earth Filtration of Cysts and Other Particulates Using Chemical Additives. Journal - American Water Works Association 1990, 82 (12), 67–75. https://doi.org/10.1002/j.1551-8833.1990.tb07069.x	1990	Lab	protozoa	Giardia	Precoat Filtration		5.1959
Diatomaceous Earth Filtration of Cysts and Other Particulates Using Chemical Additives.	Schuler, P. F.; Ghosh, iganka M. Diatomaceous Earth Filtration of Cysts and Other Particulates Using Chemical Additives. Journal - American Water Works Association 1990, 82 (12), 67–75. https://doi.org/10.1002/j.1551-8833.1990.tb07069.x	1990	Lab	protozoa	Giardia	Precoat Filtration		5.3784
Diatomaceous Earth Filtration of Cysts and Other Particulates Using Chemical Additives.	Schuler, P. F.; Ghosh, iganka M. Diatomaceous Earth Filtration of Cysts and Other Particulates Using Chemical Additives. Journal - American Water Works Association 1990, 82 (12), 67–75. https://doi.org/10.1002/j.1551-8833.1990.tb07069.x	1990	Lab	protozoa	Giardia	Precoat Filtration		5.3784
Diatomaceous Earth Filtration of Cysts and Other Particulates Using Chemical Additives.	Schuler, P. F.; Ghosh, iganka M. Diatomaceous Earth Filtration of Cysts and Other Particulates Using Chemical Additives. Journal - American Water Works Association 1990, 82 (12), 67–75. https://doi.org/10.1002/j.1551-8833.1990.tb07069.x	1990	Lab	protozoa	Giardia	Precoat Filtration		5.03743
Diatomaceous Earth Filtration of Cysts and Other Particulates Using Chemical Additives.	Schuler, P. F.; Ghosh, iganka M. Diatomaceous Earth Filtration of Cysts and Other Particulates Using Chemical Additives. Journal - American Water Works Association 1990, 82 (12), 67–75. https://doi.org/10.1002/j.1551-8833.1990.tb07069.x	1990	Lab	protozoa	Giardia	Precoat Filtration		5.03743
Diatomaceous Earth Filtration of Cysts and Other Particulates Using Chemical Additives.	Schuler, P. F.; Ghosh, iganka M. Diatomaceous Earth Filtration of Cysts and Other Particulates Using Chemical Additives. Journal - American Water Works Association 1990, 82 (12), 67–75. https://doi.org/10.1002/j.1551-8833.1990.tb07069.x	1990	Lab	protozoa	Giardia	Precoat Filtration		5.07737
Diatomaceous Earth Filtration of Cysts and Other Particulates Using Chemical Additives.	Schuler, P. F.; Ghosh, iganka M. Diatomaceous Earth Filtration of Cysts and Other Particulates Using Chemical Additives. Journal - American Water Works Association 1990, 82 (12), 67–75. https://doi.org/10.1002/j.1551-8833.1990.tb07069.x	1990	Lab	protozoa	Giardia	Precoat Filtration		5.3784
Diatomaceous Earth Filtration of Cysts and Other Particulates Using Chemical Additives.	Schuler, P. F.; Ghosh, iganka M. Diatomaceous Earth Filtration of Cysts and Other Particulates Using Chemical Additives. Journal - American Water Works Association 1990, 82 (12), 67–75. https://doi.org/10.1002/j.1551-8833.1990.tb07069.x	1990	Lab	protozoa	Giardia	Precoat Filtration		4.92428
Diatomaceous Earth Filtration of Cysts and Other Particulates Using Chemical Additives.	Schuler, P. F.; Ghosh, iganka M. Diatomaceous Earth Filtration of Cysts and Other Particulates Using Chemical Additives. Journal - American Water Works Association 1990, 82 (12), 67–75. https://doi.org/10.1002/j.1551-8833.1990.tb07069.x	1990	Lab	protozoa	Giardia	Precoat Filtration		4.92428
Diatomaceous Earth Filtration of Cysts and Other Particulates Using Chemical Additives.	Schuler, P. F.; Ghosh, iganka M. Diatomaceous Earth Filtration of Cysts and Other Particulates Using Chemical Additives. Journal - American Water Works Association 1990, 82 (12), 67–75. https://doi.org/10.1002/j.1551-8833.1990.tb07069.x	1990	Lab	protozoa	Giardia	Precoat Filtration		5.7007
Diatomaceous Earth Filtration of Cysts and Other Particulates Using Chemical Additives.	Schuler, P. F.; Ghosh, iganka M. Diatomaceous Earth Filtration of Cysts and Other Particulates Using Chemical Additives. Journal - American Water Works Association 1990, 82 (12), 67–75. https://doi.org/10.1002/j.1551-8833.1990.tb07069.x	1990	Lab	protozoa	Giardia	Precoat Filtration		5.7007
Diatomaceous Earth Filtration of Cysts and Other Particulates Using Chemical Additives.	Schuler, P. F.; Ghosh, iganka M. Diatomaceous Earth Filtration of Cysts and Other Particulates Using Chemical Additives. Journal - American Water Works Association 1990, 82 (12), 67–75. https://doi.org/10.1002/j.1551-8833.1990.tb07069.x	1990	Lab	protozoa	Giardia	Precoat Filtration		5.74273
Diatomaceous Earth Filtration of Cysts and Other Particulates Using Chemical Additives.	Schuler, P. F.; Ghosh, iganka M. Diatomaceous Earth Filtration of Cysts and Other Particulates Using Chemical Additives. Journal - American Water Works Association 1990, 82 (12), 67–75. https://doi.org/10.1002/j.1551-8833.1990.tb07069.x	1990	Lab	protozoa	Cryptosporidium	Precoat Filtration		5.74273
Diatomaceous Earth Filtration of Cysts and Other Particulates Using Chemical Additives.	Schuler, P. F.; Ghosh, iganka M. Diatomaceous Earth Filtration of Cysts and Other Particulates Using Chemical Additives. Journal - American Water Works Association 1990, 82 (12), 67–75. https://doi.org/10.1002/j.1551-8833.1990.tb07069.x	1990	Lab	protozoa	Cryptosporidium	Precoat Filtration		5.69897
Diatomaceous Earth Filtration of Cysts and Other Particulates Using Chemical Additives.	Schuler, P. F.; Ghosh, iganka M. Diatomaceous Earth Filtration of Cysts and Other Particulates Using Chemical Additives. Journal - American Water Works Association 1990, 82 (12), 67–75. https://doi.org/10.1002/j.1551-8833.1990.tb07069.x	1990	Lab	protozoa	Cryptosporidium	Precoat Filtration		5.69897
Diatomaceous Earth Filtration of Cysts and Other Particulates Using Chemical Additives.	Schuler, P. F.; Ghosh, iganka M. Diatomaceous Earth Filtration of Cysts and Other Particulates Using Chemical Additives. Journal - American Water Works Association 1990, 82 (12), 67–75. https://doi.org/10.1002/j.1551-8833.1990.tb07069.x	1990	Lab	protozoa	Cryptosporidium	Precoat Filtration		5.83251
Diatomaceous Earth Filtration of Cysts and Other Particulates Using Chemical Additives.	Schuler, P. F.; Ghosh, iganka M. Diatomaceous Earth Filtration of Cysts and Other Particulates Using Chemical Additives. Journal - American Water Works Association 1990, 82 (12), 67–75. https://doi.org/10.1002/j.1551-8833.1990.tb07069.x	1990	Lab	protozoa	Cryptosporidium	Precoat Filtration		5.83251
Diatomaceous Earth Filtration of Cysts and Other Particulates Using Chemical Additives.	Schuler, P. F.; Ghosh, iganka M. Diatomaceous Earth Filtration of Cysts and Other Particulates Using Chemical Additives. Journal - American Water Works Association 1990, 82 (12), 67–75. https://doi.org/10.1002/j.1551-8833.1990.tb07069.x	1990	Lab	protozoa	Cryptosporidium	Precoat Filtration		4.85387
Diatomaceous Earth Filtration of Cysts and Other Particulates Using Chemical Additives.	Schuler, P. F.; Ghosh, iganka M. Diatomaceous Earth Filtration of Cysts and Other Particulates Using Chemical Additives. Journal - American Water Works Association 1990, 82 (12), 67–75. https://doi.org/10.1002/j.1551-8833.1990.tb07069.x	1990	Lab	protozoa	Cryptosporidium	Precoat Filtration		4.85387
Diatomaceous Earth Filtration of Cysts and Other Particulates Using Chemical Additives.	Schuler, P. F.; Ghosh, iganka M. Diatomaceous Earth Filtration of Cysts and Other Particulates Using Chemical Additives. Journal - American Water Works Association 1990, 82 (12), 67–75. https://doi.org/10.1002/j.1551-8833.1990.tb07069.x	1990	Lab	protozoa	Cryptosporidium	Precoat Filtration		6.0461
Diatomaceous Earth Filtration of Cysts and Other Particulates Using Chemical Additives.	Schuler, P. F.; Ghosh, iganka M. Diatomaceous Earth Filtration of Cysts and Other Particulates Using Chemical Additives. Journal - American Water Works Association 1990, 82 (12), 67–75. https://doi.org/10.1002/j.1551-8833.1990.tb07069.x	1990	Lab	protozoa	Cryptosporidium	Precoat Filtration		5.34713
Diatomaceous Earth Filtration of Cysts and Other Particulates Using Chemical Additives.	Schuler, P. F.; Ghosh, iganka M. Diatomaceous Earth Filtration of Cysts and Other Particulates Using Chemical Additives. Journal - American Water Works Association 1990, 82 (12), 67–75. https://doi.org/10.1002/j.1551-8833.1990.tb07069.x	1990	Lab	protozoa	Cryptosporidium	Precoat Filtration		4.91973
Diatomaceous Earth Filtration of Cysts and Other Particulates Using Chemical Additives.	Schuler, P. F.; Ghosh, iganka M. Diatomaceous Earth Filtration of Cysts and Other Particulates Using Chemical Additives. Journal - American Water Works Association 1990, 82 (12), 67–75. https://doi.org/10.1002/j.1551-8833.1990.tb07069.x	1990	Lab	protozoa	Cryptosporidium	Precoat Filtration		4.56755
Decentralized Membrane Filtration System for Sustainable and Safe Drinking Water Supply in Low-Income Countries:Baseline Study	Huang, H.; Jacangelo, J. G.; Schwab, K. J. Decentralized Membrane Filtration System for Sustainable and Safe Drinking Water Supply in Low-Income Countries: Baseline Study. J. Environ. Eng.-ASCE 2011, 137 (11), 981–989. https://doi.org/10.1061/(ASCE)EE.1943-7870.0000433.	2011	Field	bacteria	Clostridium perfringens	Membrane Filtration	Ultrafiltration	3
Decentralized Membrane Filtration System for Sustainable and Safe Drinking Water Supply in Low-Income Countries:Baseline Study	Huang, H.; Jacangelo, J. G.; Schwab, K. J. Decentralized Membrane Filtration System for Sustainable and Safe Drinking Water Supply in Low-Income Countries: Baseline Study. J. Environ. Eng.-ASCE 2011, 137 (11), 981–989. https://doi.org/10.1061/(ASCE)EE.1943-7870.0000433.	2011	Field	bacteria	Clostridium perfringens	Membrane Filtration	Ultrafiltration	3.5
Decentralized Membrane Filtration System for Sustainable and Safe Drinking Water Supply in Low-Income Countries:Baseline Study	Huang, H.; Jacangelo, J. G.; Schwab, K. J. Decentralized Membrane Filtration System for Sustainable and Safe Drinking Water Supply in Low-Income Countries: Baseline Study. J. Environ. Eng.-ASCE 2011, 137 (11), 981–989. https://doi.org/10.1061/(ASCE)EE.1943-7870.0000433.	2011	Field	bacteria	Escherichia coli	Membrane Filtration	Ultrafiltration	4
Decentralized Membrane Filtration System for Sustainable and Safe Drinking Water Supply in Low-Income Countries:Baseline Study	Huang, H.; Jacangelo, J. G.; Schwab, K. J. Decentralized Membrane Filtration System for Sustainable and Safe Drinking Water Supply in Low-Income Countries: Baseline Study. J. Environ. Eng.-ASCE 2011, 137 (11), 981–989. https://doi.org/10.1061/(ASCE)EE.1943-7870.0000433.	2011	Field	bacteria	Clostridium perfringens	Membrane Filtration	Ultrafiltration	5
Decentralized Membrane Filtration System for Sustainable and Safe Drinking Water Supply in Low-Income Countries:Baseline Study	Huang, H.; Jacangelo, J. G.; Schwab, K. J. Decentralized Membrane Filtration System for Sustainable and Safe Drinking Water Supply in Low-Income Countries: Baseline Study. J. Environ. Eng.-ASCE 2011, 137 (11), 981–989. https://doi.org/10.1061/(ASCE)EE.1943-7870.0000433.	2011	Field	bacteria	Escherichia coli	Membrane Filtration	Ultrafiltration	5
Decentralized Membrane Filtration System for Sustainable and Safe Drinking Water Supply in Low-Income Countries:Baseline Study	Huang, H.; Jacangelo, J. G.; Schwab, K. J. Decentralized Membrane Filtration System for Sustainable and Safe Drinking Water Supply in Low-Income Countries: Baseline Study. J. Environ. Eng.-ASCE 2011, 137 (11), 981–989. https://doi.org/10.1061/(ASCE)EE.1943-7870.0000433.	2011	Field	bacteria	Escherichia coli	Membrane Filtration	Ultrafiltration	7
Nanofiltration Membranes for Removal of Color and Pathogens in Small Public Drinking Water Sources	Patterson, C.; Anderson, A.; Sinha, R.; Muhammad, N.; Pearson, D. Nanofiltration Membranes for Removal of Color and Pathogens in Small Public Drinking Water Sources. J. Environ. Eng.-ASCE 2012, 138 (1), 48–57. https://doi.org/10.1061/(ASCE)EE.1943-7870.0000463	2012	Field	bacteria	B. subtilis	Membrane Filtration	Nanofiltration	0.1
Nanofiltration Membranes for Removal of Color and Pathogens in Small Public Drinking Water Sources	Patterson, C.; Anderson, A.; Sinha, R.; Muhammad, N.; Pearson, D. Nanofiltration Membranes for Removal of Color and Pathogens in Small Public Drinking Water Sources. J. Environ. Eng.-ASCE 2012, 138 (1), 48–57. https://doi.org/10.1061/(ASCE)EE.1943-7870.0000463	2012	Field	bacteria	B. subtilis	Membrane Filtration	Nanofiltration	3.6
Nanofiltration Membranes for Removal of Color and Pathogens in Small Public Drinking Water Sources	Patterson, C.; Anderson, A.; Sinha, R.; Muhammad, N.; Pearson, D. Nanofiltration Membranes for Removal of Color and Pathogens in Small Public Drinking Water Sources. J. Environ. Eng.-ASCE 2012, 138 (1), 48–57. https://doi.org/10.1061/(ASCE)EE.1943-7870.0000463	2012	Field	bacteria	B. subtilis	Membrane Filtration	Nanofiltration	5.71
Practical challenge testing of a ceramic membrane module in a full-scale mobile drinking water treatment system	Bettin, C.; Schwarz, B.; Kornmueller, A. Practical Challenge Testing of a Ceramic Membrane Module in a Full-Scale Mobile Drinking Water Treatment System. J. Water Supply Res Technol.-Aqua 2013, 62 (3), 176–182. https://doi.org/10.2166/aqua.2013.126	2013	Field	bacteria	Total bacteria	Membrane Filtration	Ultrafiltration	4
Studies regarding surface water treatment using a microfiltration and Ultrafiltrationn pilot plant	Podaru, C.; Manea, F.; Vlaicu, I.; Patroescu, V.; Danielescu, C.; Burtica, G. Studies Regarding Surface Water Treatment Using a Microfiltration-Ultrafiltration Pilot Plant. Environ. Eng. Manag. J. 2008, 7 (6), 711–715	2008	Field	bacteria	Escherichia coli	Membrane Filtration	Ultrafiltration	1
Assessment of online bacterial particle counts for monitoring the performance of reverse osmosis membrane process in potable reuse	Fujioka, T.; Makabe, R.; Mori, N.; Snyder, S. A.; Leddy, M. Assessment of Online Bacterial Particle Counts for Monitoring the Performance of Reverse Osmosis Membrane Process in Potable Reuse. Sci Total Environ 2019, 667, 540–544. https://doi.org/10.1016/j.scitotenv.2019.02.339.	2019	Field	bacteria	Heterotrophic plate count	Membrane Filtration	Reverse Osmosis	1.18
Monitoring the integrity of reverse osmosis membranes	Adham, S. S.; Gagliardo, G.; Smith, D.; Ross, D.; Gramith, K.; Trussell, R. Monitoring the Integrity of Reverse Osmosis Membranes. Desalination 1998, 119 (1–3), 143–150. https://doi.org/10.1016/S0011-9164(98)00134-9	1998	Field	protozoa	Cryptosporidium	Membrane Filtration	Reverse Osmosis	5.7
Decentralized Membrane Filtration System for Sustainable and Safe Drinking Water Supply in Low-Income Countries:Baseline Study	Huang, H.; Jacangelo, J. G.; Schwab, K. J. Decentralized Membrane Filtration System for Sustainable and Safe Drinking Water Supply in Low-Income Countries: Baseline Study. J. Environ. Eng.-ASCE 2011, 137 (11), 981–989. https://doi.org/10.1061/(ASCE)EE.1943-7870.0000433.	2011	Field	virus	Bacteriophage MS2	Membrane Filtration	Ultrafiltration	4
Decentralized Membrane Filtration System for Sustainable and Safe Drinking Water Supply in Low-Income Countries:Baseline Study	Huang, H.; Jacangelo, J. G.; Schwab, K. J. Decentralized Membrane Filtration System for Sustainable and Safe Drinking Water Supply in Low-Income Countries: Baseline Study. J. Environ. Eng.-ASCE 2011, 137 (11), 981–989. https://doi.org/10.1061/(ASCE)EE.1943-7870.0000433.	2011	Field	virus	Bacteriophage MS2	Membrane Filtration	Ultrafiltration	5
Decentralized Membrane Filtration System for Sustainable and Safe Drinking Water Supply in Low-Income Countries:Baseline Study	Huang, H.; Jacangelo, J. G.; Schwab, K. J. Decentralized Membrane Filtration System for Sustainable and Safe Drinking Water Supply in Low-Income Countries: Baseline Study. J. Environ. Eng.-ASCE 2011, 137 (11), 981–989. https://doi.org/10.1061/(ASCE)EE.1943-7870.0000433.	2011	Field	virus	Bacteriophage MS2	Membrane Filtration	Ultrafiltration	5
Integrated multi-objective membrane systems for surface water treatment : pretreatment of RO by conventional treatment and ultrafiltration	Kruithof, J. C.; Schippers, J. C.; Kamp, P. C.; Folmer, H. C.; Hofman, J. Integrated Multi-Objective Membrane Systems for Surface Water Treatment: Pretreatment of Reverse Osmosis by Conventional Treatment and Ultrafiltration. Desalination 1998, 117 (1–3), 37–48. https://doi.org/10.1016/S0011-9164(98)00065-4	1998	Field	virus	Bacteriophage MS2	Membrane Filtration	Ultrafiltration	2.8
Nanofiltration Membranes for Removal of Color and Pathogens in Small Public Drinking Water Sources	Patterson, C.; Anderson, A.; Sinha, R.; Muhammad, N.; Pearson, D. Nanofiltration Membranes for Removal of Color and Pathogens in Small Public Drinking Water Sources. J. Environ. Eng.-ASCE 2012, 138 (1), 48–57. https://doi.org/10.1061/(ASCE)EE.1943-7870.0000463	2012	Field	virus	MS2	Membrane Filtration	Nanofiltration	4.63333
﻿Removal of bacteriophages with different surface charges by diverse ceramic membrane materials in pilot spiking tests	Hambsch, B.; Bösl, M.; Eberhagen, I.; Müller, U. Removal of Bacteriophages with Different Surface Charges by Diverse Ceramic Membrane Materials in Pilot Spiking Tests. Water Science and Technology 2012, 66 (1), 151–157. https://doi.org/10.2166/wst.2012.141.	2012	Field	virus	Bacteriophage MS2	Membrane Filtration	Microfiltration	0.08
﻿Removal of bacteriophages with different surface charges by diverse ceramic membrane materials in pilot spiking tests	Hambsch, B.; Bösl, M.; Eberhagen, I.; Müller, U. Removal of Bacteriophages with Different Surface Charges by Diverse Ceramic Membrane Materials in Pilot Spiking Tests. Water Science and Technology 2012, 66 (1), 151–157. https://doi.org/10.2166/wst.2012.141.	2012	Field	virus	Bacteriophage MS2	Membrane Filtration	Microfiltration	0.27
﻿Removal of bacteriophages with different surface charges by diverse ceramic membrane materials in pilot spiking tests	Hambsch, B.; Bösl, M.; Eberhagen, I.; Müller, U. Removal of Bacteriophages with Different Surface Charges by Diverse Ceramic Membrane Materials in Pilot Spiking Tests. Water Science and Technology 2012, 66 (1), 151–157. https://doi.org/10.2166/wst.2012.141.	2012	Field	virus	﻿phiX174	Membrane Filtration	Ultrafiltration	0.96
﻿Removal of bacteriophages with different surface charges by diverse ceramic membrane materials in pilot spiking tests	Hambsch, B.; Bösl, M.; Eberhagen, I.; Müller, U. Removal of Bacteriophages with Different Surface Charges by Diverse Ceramic Membrane Materials in Pilot Spiking Tests. Water Science and Technology 2012, 66 (1), 151–157. https://doi.org/10.2166/wst.2012.141.	2012	Field	virus	﻿phiX174	Membrane Filtration	Ultrafiltration	1.06
﻿Removal of bacteriophages with different surface charges by diverse ceramic membrane materials in pilot spiking tests	Hambsch, B.; Bösl, M.; Eberhagen, I.; Müller, U. Removal of Bacteriophages with Different Surface Charges by Diverse Ceramic Membrane Materials in Pilot Spiking Tests. Water Science and Technology 2012, 66 (1), 151–157. https://doi.org/10.2166/wst.2012.141.	2012	Field	virus	Bacteriophage MS2	Membrane Filtration	Ultrafiltration	1.61
﻿Removal of bacteriophages with different surface charges by diverse ceramic membrane materials in pilot spiking tests	Hambsch, B.; Bösl, M.; Eberhagen, I.; Müller, U. Removal of Bacteriophages with Different Surface Charges by Diverse Ceramic Membrane Materials in Pilot Spiking Tests. Water Science and Technology 2012, 66 (1), 151–157. https://doi.org/10.2166/wst.2012.141.	2012	Field	virus	Bacteriophage MS2	Membrane Filtration	Ultrafiltration	1.63
﻿Removal of bacteriophages with different surface charges by diverse ceramic membrane materials in pilot spiking tests	Hambsch, B.; Bösl, M.; Eberhagen, I.; Müller, U. Removal of Bacteriophages with Different Surface Charges by Diverse Ceramic Membrane Materials in Pilot Spiking Tests. Water Science and Technology 2012, 66 (1), 151–157. https://doi.org/10.2166/wst.2012.141.	2012	Field	virus	Bacteriophage MS2	Membrane Filtration	Ultrafiltration	1.84
﻿Removal of bacteriophages with different surface charges by diverse ceramic membrane materials in pilot spiking tests	Hambsch, B.; Bösl, M.; Eberhagen, I.; Müller, U. Removal of Bacteriophages with Different Surface Charges by Diverse Ceramic Membrane Materials in Pilot Spiking Tests. Water Science and Technology 2012, 66 (1), 151–157. https://doi.org/10.2166/wst.2012.141.	2012	Field	virus	Bacteriophage MS2	Membrane Filtration	Ultrafiltration	2.19
﻿Removal of bacteriophages with different surface charges by diverse ceramic membrane materials in pilot spiking tests	Hambsch, B.; Bösl, M.; Eberhagen, I.; Müller, U. Removal of Bacteriophages with Different Surface Charges by Diverse Ceramic Membrane Materials in Pilot Spiking Tests. Water Science and Technology 2012, 66 (1), 151–157. https://doi.org/10.2166/wst.2012.141.	2012	Field	virus	﻿phiX174	Membrane Filtration	Ultrafiltration	2.45
﻿Removal of bacteriophages with different surface charges by diverse ceramic membrane materials in pilot spiking tests	Hambsch, B.; Bösl, M.; Eberhagen, I.; Müller, U. Removal of Bacteriophages with Different Surface Charges by Diverse Ceramic Membrane Materials in Pilot Spiking Tests. Water Science and Technology 2012, 66 (1), 151–157. https://doi.org/10.2166/wst.2012.141.	2012	Field	virus	Bacteriophage MS2	Membrane Filtration	Ultrafiltration	2.56
﻿Removal of bacteriophages with different surface charges by diverse ceramic membrane materials in pilot spiking tests	Hambsch, B.; Bösl, M.; Eberhagen, I.; Müller, U. Removal of Bacteriophages with Different Surface Charges by Diverse Ceramic Membrane Materials in Pilot Spiking Tests. Water Science and Technology 2012, 66 (1), 151–157. https://doi.org/10.2166/wst.2012.141.	2012	Field	virus	Bacteriophage MS2	Membrane Filtration	Ultrafiltration	2.76
﻿Removal of bacteriophages with different surface charges by diverse ceramic membrane materials in pilot spiking tests	Hambsch, B.; Bösl, M.; Eberhagen, I.; Müller, U. Removal of Bacteriophages with Different Surface Charges by Diverse Ceramic Membrane Materials in Pilot Spiking Tests. Water Science and Technology 2012, 66 (1), 151–157. https://doi.org/10.2166/wst.2012.141.	2012	Field	virus	Bacteriophage MS3	Membrane Filtration	Ultrafiltration	3.99
Removal of MS2, Qβ and GA bacteriophages during drinking water treatment at pilot scale	Boudaud, N.; Machinal, C.; David, F.; Bourdonnec, A. F.-L.; Jossent, J.; Bakanga, F.; Arnal, C.; Jaffrezic, M. P.; Oberti, S.; Gantzer, C. Removal of MS2, Q Beta and GA Bacteriophages during Drinking Water Treatment at Pilot Scale. Water Res. 2012, 46 (8), 2651–2664. https://doi.org/10.1016/j.watres.2012.02.020	2011	Field	virus	Allolevivirus	Membrane Filtration	Ultrafiltration	0.0005
Removal of MS2, Qβ and GA bacteriophages during drinking water treatment at pilot scale	Boudaud, N.; Machinal, C.; David, F.; Bourdonnec, A. F.-L.; Jossent, J.; Bakanga, F.; Arnal, C.; Jaffrezic, M. P.; Oberti, S.; Gantzer, C. Removal of MS2, Q Beta and GA Bacteriophages during Drinking Water Treatment at Pilot Scale. Water Res. 2012, 46 (8), 2651–2664. https://doi.org/10.1016/j.watres.2012.02.020	2011	Field	virus	Allolevivirus	Membrane Filtration	Ultrafiltration	0.0005
Removal of MS2, Qβ and GA bacteriophages during drinking water treatment at pilot scale	Boudaud, N.; Machinal, C.; David, F.; Bourdonnec, A. F.-L.; Jossent, J.; Bakanga, F.; Arnal, C.; Jaffrezic, M. P.; Oberti, S.; Gantzer, C. Removal of MS2, Q Beta and GA Bacteriophages during Drinking Water Treatment at Pilot Scale. Water Res. 2012, 46 (8), 2651–2664. https://doi.org/10.1016/j.watres.2012.02.020	2011	Field	virus	Allolevivirus	Membrane Filtration	Ultrafiltration	0.002
Removal of MS2, Qβ and GA bacteriophages during drinking water treatment at pilot scale	Boudaud, N.; Machinal, C.; David, F.; Bourdonnec, A. F.-L.; Jossent, J.; Bakanga, F.; Arnal, C.; Jaffrezic, M. P.; Oberti, S.; Gantzer, C. Removal of MS2, Q Beta and GA Bacteriophages during Drinking Water Treatment at Pilot Scale. Water Res. 2012, 46 (8), 2651–2664. https://doi.org/10.1016/j.watres.2012.02.020	2011	Field	virus	GA	Membrane Filtration	Ultrafiltration	0.1
Removal of MS2, Qβ and GA bacteriophages during drinking water treatment at pilot scale	Boudaud, N.; Machinal, C.; David, F.; Bourdonnec, A. F.-L.; Jossent, J.; Bakanga, F.; Arnal, C.; Jaffrezic, M. P.; Oberti, S.; Gantzer, C. Removal of MS2, Q Beta and GA Bacteriophages during Drinking Water Treatment at Pilot Scale. Water Res. 2012, 46 (8), 2651–2664. https://doi.org/10.1016/j.watres.2012.02.020	2011	Field	virus	GA	Membrane Filtration	Ultrafiltration	0.1
Removal of MS2, Qβ and GA bacteriophages during drinking water treatment at pilot scale	Boudaud, N.; Machinal, C.; David, F.; Bourdonnec, A. F.-L.; Jossent, J.; Bakanga, F.; Arnal, C.; Jaffrezic, M. P.; Oberti, S.; Gantzer, C. Removal of MS2, Q Beta and GA Bacteriophages during Drinking Water Treatment at Pilot Scale. Water Res. 2012, 46 (8), 2651–2664. https://doi.org/10.1016/j.watres.2012.02.020	2011	Field	virus	GA	Membrane Filtration	Ultrafiltration	0.19
Removal of MS2, Qβ and GA bacteriophages during drinking water treatment at pilot scale	Boudaud, N.; Machinal, C.; David, F.; Bourdonnec, A. F.-L.; Jossent, J.; Bakanga, F.; Arnal, C.; Jaffrezic, M. P.; Oberti, S.; Gantzer, C. Removal of MS2, Q Beta and GA Bacteriophages during Drinking Water Treatment at Pilot Scale. Water Res. 2012, 46 (8), 2651–2664. https://doi.org/10.1016/j.watres.2012.02.020	2011	Field	virus	GA	Membrane Filtration	Ultrafiltration	0.23
Removal of MS2, Qβ and GA bacteriophages during drinking water treatment at pilot scale	Boudaud, N.; Machinal, C.; David, F.; Bourdonnec, A. F.-L.; Jossent, J.; Bakanga, F.; Arnal, C.; Jaffrezic, M. P.; Oberti, S.; Gantzer, C. Removal of MS2, Q Beta and GA Bacteriophages during Drinking Water Treatment at Pilot Scale. Water Res. 2012, 46 (8), 2651–2664. https://doi.org/10.1016/j.watres.2012.02.020	2011	Field	virus	GA	Membrane Filtration	Ultrafiltration	0.23
Removal of MS2, Qβ and GA bacteriophages during drinking water treatment at pilot scale	Boudaud, N.; Machinal, C.; David, F.; Bourdonnec, A. F.-L.; Jossent, J.; Bakanga, F.; Arnal, C.; Jaffrezic, M. P.; Oberti, S.; Gantzer, C. Removal of MS2, Q Beta and GA Bacteriophages during Drinking Water Treatment at Pilot Scale. Water Res. 2012, 46 (8), 2651–2664. https://doi.org/10.1016/j.watres.2012.02.020	2011	Field	virus	GA	Membrane Filtration	Ultrafiltration	0.24
Removal of MS2, Qβ and GA bacteriophages during drinking water treatment at pilot scale	Boudaud, N.; Machinal, C.; David, F.; Bourdonnec, A. F.-L.; Jossent, J.; Bakanga, F.; Arnal, C.; Jaffrezic, M. P.; Oberti, S.; Gantzer, C. Removal of MS2, Q Beta and GA Bacteriophages during Drinking Water Treatment at Pilot Scale. Water Res. 2012, 46 (8), 2651–2664. https://doi.org/10.1016/j.watres.2012.02.020	2011	Field	virus	GA	Membrane Filtration	Ultrafiltration	0.25
Removal of MS2, Qβ and GA bacteriophages during drinking water treatment at pilot scale	Boudaud, N.; Machinal, C.; David, F.; Bourdonnec, A. F.-L.; Jossent, J.; Bakanga, F.; Arnal, C.; Jaffrezic, M. P.; Oberti, S.; Gantzer, C. Removal of MS2, Q Beta and GA Bacteriophages during Drinking Water Treatment at Pilot Scale. Water Res. 2012, 46 (8), 2651–2664. https://doi.org/10.1016/j.watres.2012.02.020	2011	Field	virus	GA	Membrane Filtration	Ultrafiltration	0.28
Removal of MS2, Qβ and GA bacteriophages during drinking water treatment at pilot scale	Boudaud, N.; Machinal, C.; David, F.; Bourdonnec, A. F.-L.; Jossent, J.; Bakanga, F.; Arnal, C.; Jaffrezic, M. P.; Oberti, S.; Gantzer, C. Removal of MS2, Q Beta and GA Bacteriophages during Drinking Water Treatment at Pilot Scale. Water Res. 2012, 46 (8), 2651–2664. https://doi.org/10.1016/j.watres.2012.02.020	2011	Field	virus	GA	Membrane Filtration	Ultrafiltration	0.31
[truncated: 716 more rows]
